# Supplementary material for: SUMO-targeted Ubiquitin Ligases as crucial mediators of protein homeostasis in Candida glabrata
Source: PLoS Pathog. 2024 Dec 6;20(12):e1012742. doi: 10.1371/journal.ppat.1012742 (PMC11654969; doi:10.1371/journal.ppat.1012742)
Supplement: S2 Table — (XLSX) [file ppat.1012742.s013.xlsx]

## Sheet: S2 Table
S2 Table. A list of 107 significantly elevated proteins and 90 significantly reduced proteins identified in Cgulp2∆ mutant in comparison with wild type.
Elevated Proteins
Accession	CAGL ID	Protein name	WT (mean of abundance value)	WT std.dev	Cgulp2∆ (mean of abundance value)	Cgulp2∆ std.dev	fold change (Mean of US8/Mean of SLX8)	log2 fold change
Q9P4S5	CAGL0L11858g	CgCCA1	169.7	37.8701	434.725	24.6632	2.56173	1.35712
A0A0W0CEX0	CAGL0J09350g	CgCDC48	4485.43	215.099	4855.45	102.561	1.08249	0.11436
A0A0W0DQS4	CAGL0E01067g	CgACL4	249.175	31.5608	312.225	21.8761	1.25304	0.325427
A0A0W0D217	CAGL0H06853g	CgADH6	582.1	58.6268	956	109.63	1.64233	0.715744
A0A0W0CRS6	CAGL0H10142g	CgARO3	1404.1	78.7514	1582.05	100.669	1.12674	0.172149
Q6FTE3	CAGL0G03179g	CgASK10	572.45	7.85983	614.25	20.0617	1.07302	0.101676
Q6FNG6	CAGL0J11836g	CgCAT2	427.85	11.3685	454.95	15.8964	1.06334	0.088603
A0A0W0CA76	CAGL0G06754g	CgCDC10	1042.8	20.2397	1122.3	33.2873	1.07624	0.105996
Q6FQE4	CAGL0I06919g	CgCOG1	15.775	1.07819	19.575	0.853913	1.24089	0.311372
Q85QA3	CaglfMp04	CgCOX1	602.6	32.5371	682.975	22.866	1.13338	0.180632
Q6FNU6	CAGL0J08954g	CgCPR6	1138.47	18.5575	1284.5	72.2549	1.12826	0.174104
A0A0W0DHS1	CAGL0J05962g	CgCUZ1	44.2	2.44268	56.575	5.19639	1.27998	0.356118
Q6FRS2	CAGL0H06369g	CgCYS3	3079.97	200.624	3533.03	134.486	1.1471	0.197985
A0A0W0DAD6	CAGL0L11814g	CgDNF1	662.9	14.811	704.925	12.4521	1.0634	0.0886786
Q6FPD9	CAGL0J04576g	CgDPH2	146.6	11.0746	169.75	10.0255	1.15791	0.211526
Q6FJQ0	CAGL0M04521g	CgDPH6	30.95	5.45558	40.125	4.3061	1.29645	0.374562
Q6FWM9	CAGL0C04367g	CgECM15	55.725	2.17773	60.075	1.68201	1.07806	0.10844
Q6FV80	CAGL0E04070g	CgEFM1	230.85	16.5981	257.325	11.7961	1.11468	0.156636
A0A0W0EE92	CAGL0E03069g	CgENP2	577.05	66.7002	727.4	77.8438	1.26055	0.334053
A0A0W0CRR1	CAGL0K11022g	CgFMN1	262.925	17.7235	294.15	13.307	1.11876	0.161901
A0A0W0CX61	CAGL0M07007g	CgFUB1	49.15	7.36048	61	5.31727	1.2411	0.311618
Q6FW99	CAGL0D01826g	CgGCN1	3480.35	61.1391	3633.8	64.9494	1.04409	0.0622467
Q6FUV2	CAGL0F00429g	CgHAM1	219.525	12.6397	245.35	12.625	1.11764	0.160456
A0A0W0CPG9	CAGL0I02992g	CgHCH1	261.7	19.3303	292.7	9.64261	1.11846	0.161509
Q6FPL5	CAGL0J02882g	CgHOM3	1406.77	53.227	1665.2	116.365	1.1837	0.243304
A0A0W0DSZ2	CAGL0B00352g	CgKRR1	1888.97	130.644	2164.45	103.257	1.14583	0.196397
Q6FNP0	CAGL0J10186g	CgLAT1	1247.6	42.9571	1358.6	47.9739	1.08897	0.122965
A0A0W0E513	CAGL0L04554g	CgLCB4	14.325	1.66808	17.75	0.568624	1.23909	0.309284
A0A0W0DBT2	CAGL0J05412g	CgLSG1	1491.8	67.4052	1672.77	87.8409	1.12131	0.165189
A0A0W0CTY7	CAGL0H02739g	CgMAS1	273.5	14.487	336.9	36.6988	1.23181	0.30078
Q6FWB9	CAGL0D01386g	CgMED1	105.375	6.99637	126.475	11.1858	1.20024	0.26332
A0A0W0DL68	CAGL0L02211g	CgMEH1	78.45	6.74166	102.45	13.7272	1.30593	0.385075
A0A0W0CG34	CAGL0J09504g	CgMET12	547.5	25.8679	656.95	16.0172	1.19991	0.262924
A0A0W0D6E6	CAGL0G08800g	CgMET18	87.85	5.73556	98.95	4.01207	1.12635	0.171657
Q6FW39	CAGL0D03190g	CgMEU1	995.05	39.3291	1095.88	37.0844	1.10133	0.139242
A0A0W0DQ75	CAGL0M10329g	CgMRP17	199.55	9.7579	241.2	10.8154	1.20872	0.27348
Q6FS01	CAGL0H04565g	CgMRP21	163.75	6.50461	183.85	9.38527	1.12275	0.167034
A0A1J0KKR3	CAGL0I07733g	CgMSH2	26.15	1.10303	32.825	3.79067	1.25526	0.327984
Q6FTZ5	CAGL0F07623g	CgMTC2	14.45	1.42712	18.325	1.86615	1.26817	0.342744
A0A0W0CER8	CAGL0J07590g	CgNAR1	57.6	2.48998	64.75	4.10407	1.12413	0.168811
Q6FWI9	CAGL0C05313g	CgNAT1	1958.2	64.7734	2104.43	63.3453	1.07467	0.103898
Q6FJ22	CAGL0M09801g	CgNNT1	434.625	51.3755	580.55	73.6106	1.33575	0.417649
Q6FLF5	CAGL0L03806g	CgNOP15	250.8	28.9903	489.4	49.2289	1.95136	0.964477
A0A0W0D0B4	CAGL0I03894g	CgNUS1	192.475	9.3799	213	6.95845	1.10664	0.146182
A0A0W0E132	CAGL0I08525g	CgNUT2	42	1.79629	45.475	1.27115	1.08274	0.114684
A0A0W0DLK5	CAGL0J01892g	CgPAN1	1100.23	24.6975	1264.92	69.7394	1.1497	0.201253
Q6FNJ2	CAGL0J11264g	CgPBR1	98.9	4.28719	114.95	2.93995	1.16229	0.216964
A0A0W0EEI8	CAGL0L11352g	CgPOB3	874.725	40.2203	979.3	19.4582	1.11955	0.162921
Q6FW45	CAGL0D03058g	CgPRE3	605.525	114.958	896.675	122.564	1.48082	0.566399
A0A0W0DQL3	CAGL0M11814g	CgPRP45	26.2	2.06074	35.4	1.41185	1.35115	0.434183
Q6FM92	CAGL0K09966g	CgPRT1	3057.95	189.056	3390.15	145.701	1.10863	0.148784
Q6FIJ7	CAGL0M13871g	CgPSE1	508.975	25.6901	564.375	16.1091	1.10885	0.149059
A0A0W0CFM6	CAGL0J03718g	CgPUS7	985.45	57.4649	1088.62	45.4984	1.1047	0.143653
A0A0W0E390	CAGL0L02849g	CgRET1	323.025	26.8397	408.2	23.7561	1.26368	0.33763
A0A0W0CFH8	CAGL0L08800g	CgRET3	997.725	33.4186	1077.1	42.6401	1.07956	0.110438
A0A0W0D9Q2	CAGL0H08019g	CgRIO2	162.65	16.1473	193.55	10.2932	1.18998	0.250935
Q6FJN1	CAGL0M04961g	CgRNA1	1717.85	54.6975	1934.05	40.6122	1.12585	0.171021
A0A0W0DN23	CAGL0I06006g	CgRPA34	584.25	40.5078	684.825	23.3898	1.17214	0.22915
A0A0W0CMM9	CAGL0J00605g	CgRPN1	1518.02	109.277	1753.05	105.73	1.15482	0.207672
Q6FKS1	CAGL0L09152g	CgRPN11	996.45	29.5157	1053.5	23.9306	1.05725	0.080321
Q6FXT9	CAGL0A04807g	CgRPN12	1156.03	9.31823	1314.4	17.1612	1.137	0.185232
Q6FQT6	CAGL0I03674g	CgRPN5	865.425	23.5918	1061.03	28.5494	1.22602	0.293978
Q6FL02	CAGL0L07238g	CgRPN6	298.85	14.1135	371.775	42.0433	1.24402	0.315008
Q6FMD8	CAGL0K08866g	CgRPN8	599.625	31.3296	740.275	60.7844	1.23456	0.304001
A0A0W0D1C3	CAGL0I04884g	CgRPT2	517.85	22.8582	557.4	20.0581	1.07637	0.106179
A0A0W0E9M1	CAGL0I08085g	CgSDH5	125.525	16.3683	158.2	18.9749	1.26031	0.333775
Q6FRE4	CAGL0H09218g	CgSDT1	847	45.2452	982.2	51.0577	1.15962	0.213655
Q6FVL5	CAGL0E00957g	CgSEC5	214.75	3.21507	222	3.49571	1.03376	0.0479015
A0A0W0CQ28	CAGL0I00616g	CgSEC72	810.525	26.0908	863.1	15.8293	1.06487	0.0906711
A0A0W0CD75	CAGL0I07183g	CgSFL1	150.575	8.33121	179.6	10.8471	1.19276	0.254305
Q6FTJ7	CAGL0G01969g	CgSIS2	107.725	24.6451	221	47.454	2.05152	1.03669
Q6FVV1	CAGL0D05368g	CgSRB6	146.325	19.6988	183.55	15.7142	1.2544	0.326997
Q6FL06	CAGL0L07150g	CgSRP14	368.6	11.5917	413.225	14.9801	1.12107	0.164871
Q6FN07	CAGL0K03729g	CgSTO1	819.275	23.0626	877.4	20.3155	1.07095	0.0988869
Q6FMH7	CAGL0K07964g	CgSUA7	354.525	58.0912	485.625	81.9982	1.36979	0.453955
Q6FL24	CAGL0L06754g	CgSUP45	2682.43	120.897	2956.2	171.011	1.10206	0.140206
Q6FJM9	CAGL0M05005g	CgTAF9	222.8	12.3121	251.45	11.1093	1.12859	0.174522
A0A0W0CQ29	CAGL0D01650g	CgTFB4	61.025	3.29987	71.825	3.40527	1.17698	0.235086
A0A0W0DC70	CAGL0D02398g	CgTML25	174.075	5.2239	207.95	5.75644	1.1946	0.256528
A0A0W0CHS4	CAGL0H00418g	CgTMT1	306	32.6064	412.475	65.6073	1.34796	0.430775
Q6FKB3	CAGL0L12936g	CgTOM71	2772.83	147.828	3126.82	35.9781	1.12767	0.173342
A0A0W0D532	CAGL0F00253g	CgTRP3	1189.88	86.6474	1436.92	57.3529	1.20763	0.272175
A0A0W0D3G6	CAGL0M07227g	CgUTP9	247.45	22.1622	319.775	26.3347	1.29228	0.36992
Q6FR29	CAGL0I01386g	CgUTR1	48.45	3.14166	58.375	5.80022	1.20485	0.268854
A0A0W0DGY2	CAGL0J07722g	CgVPS75	854.225	60.634	952.725	35.6166	1.11531	0.157444
A0A0W0ECM3	CAGL0H00935g	CgYAR1	371.95	16.0699	418.575	17.5434	1.12535	0.170377
Q6FNQ1	CAGL0J09966g	CgYDJ1	1844.1	137.941	2088.43	97.5736	1.13249	0.179498
Q6FMK0	CAGL0K07436g	CgYHM2	233.05	46.6519	320.675	44.9269	1.37599	0.460472
A0A0W0CV93	CAGL0B03971g	CgYJR015W	41.425	3.42479	48.175	3.75089	1.16295	0.217783
Q6FXK5	CAGL0B03201g	CgYKR011C	111.5	6.11392	126.15	7.94921	1.13139	0.178096
Q6FJV9	CAGL0M03179g	CgYKR018C	12.35	1.25033	15.225	1.20934	1.23279	0.301931
Q6FJ24	CAGL0M09757g	CgYLR287C	452.325	26.7778	510.525	35.7096	1.12867	0.174622
A0A0W0EQ69	CAGL0H04169g	CgYML082W	102.475	7.6452	124.775	11.952	1.21761	0.284057
A0A0W0DCE7	CAGL0K03289g	CgYMR099C	709.3	10.1807	733.55	8.96158	1.03419	0.0484993
A0A0W0D0J4	CAGL0B04301g	CgYPK3	84.225	4.45374	97.625	6.90091	1.1591	0.213002
A0A0W0DMD0	CAGL0M04191g	CgYPS1	143.3	10.0163	187.725	17.8111	1.31001	0.389582
A0A0W0CKD6	CAGL0F07601g	CgCWP1.1	128.15	31.7911	216.275	29.5254	1.68767	0.755033
A0A0W0D7C1	CAGL0G02101g	CgECM4	1666.42	114.205	1946.73	131.803	1.1682	0.224293
A0A0W0D2R9	CAGL0I00484g	CgEXG1	301.3	25.4341	405.925	58.8908	1.34725	0.430013
Q6FTR7	CAGL0G00286g	CgGAS1	533.825	22.1356	604.4	23.4903	1.13221	0.179137
A0A0W0E5S4	CAGL0L03630g	CgGSH1	281.45	16.0959	309.05	8.05212	1.09806	0.134962
Q6FP08	CAGL0J07568g	CgLAP3	2084.2	48.8869	2311.85	100.945	1.10923	0.149554
Q6FNM3	CAGL0J10560g	CgLRS4	38.825	7.72976	52.3	5.06557	1.34707	0.429825
Q6FJ80	CAGL0M08492g	CgPIR3	133.125	35.8753	273.975	81.4939	2.05803	1.04126
A0A0W0CLR5	CAGL0M14003g	CgPRE5	657.9	27.5995	733.15	36.1021	1.11438	0.15624
Q6FVN1	CAGL0E00583g	CgTRX3	169.4	15.7546	225.2	11.9183	1.3294	0.410773
Reduced Proteins
Q6FTB9	CAGL0G03707g	CgGLO3	1103.83	20.1432	1037.4	32.7594	0.939823	-0.0895393
Q6FQG7	CAGL0I06358g	CgLAA1	336.325	12.7824	312.875	8.64923	0.930276	-0.10427
Q6FX99	CAGL0B01617g	CgHPR1	224.575	38.1289	182.05	47.9762	0.810642	-0.302863
Q6FL82	CAGL0L05456g	CgPHO86	148.15	34.6453	109.25	42.2135	0.737428	-0.439425
A0A0W0D8Y4	CAGL0H08283g	CgHSP10	581.55	87.9531	452.575	64.211	0.778222	-0.361746
Q6FKS2	CAGL0L09130g	CgNIC96	166.225	57.5037	71.8	53.2101	0.431945	-1.21108
Q6FVK4	CAGL0E01199g	CgENT5	508.9	134.926	412.375	115.234	0.810326	-0.303425
A0A0W0CRL8	CAGL0F03905g	CgSKY1	44.825	2.05487	38.925	1.03401	0.868377	-0.203606
B4UN53	CAGL0L10015g	CgTOM6	45.875	17.9634	32.925	16.2381	0.717711	-0.478525
Q6FM16	CAGL0K11792g	CgVPS54	19.425	3.19726	14.6	2.87866	0.751609	-0.411946
Q6FPH2	CAGL0J03850g	CgMGE1	1643.53	98.5695	1427.23	88.337	0.868393	-0.203581
E2GKZ7	CAGL0I08459g	CgRHO1	1408.63	65.6112	1255.58	79.1969	0.891348	-0.165939
Q6FN91	CAGL0K01793g	CgERP3	174.05	54.6617	131	58.7982	0.752657	-0.409935
Q6FWG2	CAGL0D00440g	CgMTR2	50.575	1.58824	47.5	0.454606	0.939199	-0.0904968
Q6FP54	CAGL0J06534g	CgNUP188	156.65	23.7786	122.1	14.6999	0.779445	-0.359481
Q6FMR8	CAGL0K05753g	CgGNP1	617.425	126.947	453.6	146.735	0.734664	-0.444843
Q6FRD6	CAGL0H09416g	CgAFG3	209.425	28.5521	151.025	88.9465	0.721141	-0.471646
A0A0W0DSN0	CAGL0M00418g	CgTIM8	333.025	15.3385	270.825	11.9475	0.813227	-0.29827
Q6FPN3	CAGL0J02442g	CgTIM44	1015.7	31.6703	864.5	45.4714	0.851137	-0.232536
Q6FPQ5	CAGL0J01936g	CgDJP1	490.325	82.4386	358.825	51.0888	0.731811	-0.450458
Q6FPF1	CAGL0J04312g	CgVPS10	2648.32	30.6292	510.575	162.118	0.192792	-2.37489
A0A0W0CJB0	CAGL0C04741g	CgSOD1	1111.35	135.709	832.4	56.1679	0.748999	-0.416964
A0A0W0DCP1	CAGL0K02497g	CgTIF6	779.225	118.181	591.5	50.0648	0.759088	-0.397662
Q6FR20	CAGL0I01628g	CgGEF1	50.45	20.495	38.55	16.17	0.764123	-0.388123
Q6FST0	CAGL0G08085g	CgDNF2	104.225	6.07968	94.575	4.04341	0.907412	-0.140171
A0A0W0E994	CAGL0H08822g	CgMMT1	40.075	4.50731	32.05	2.87112	0.799751	-0.322378
Q6FMT6	CAGL0K05357g	CgGLN1	1576.58	41.9414	1401.42	66.1927	0.888905	-0.169899
Q6FQN7	CAGL0I04774g	CgCSG2	114.775	4.09013	97.1	2.57293	0.846003	-0.241265
Q6FM30	CAGL0K11462g	CgHTB1	2539.6	112.999	2027.6	112.058	0.798393	-0.324828
Q6FLN7	CAGL0L02013g	CgIXR1	2220.82	258.439	1734	328.32	0.780791	-0.356992
Q6FVM4	CAGL0E00737g	CgHMO1	755.175	85.2833	608.25	67.9424	0.805442	-0.312147
A0A0W0DB72	CAGL0J06424g	CgMCM6	529.25	7.75176	493.9	16.1156	0.933207	-0.0997304
Q6FJE1	CAGL0M07029g	CgPAT1	855.45	144.03	690.15	197.748	0.806768	-0.309774
A0A0W0DIQ1	CAGL0E02315g	CgHTZ1	474.7	33.7759	375.15	57.5265	0.790289	-0.339548
A0A0W0E1I0	CAGL0H09834g	CgHHF2	1942.23	50.5943	1543.58	133.095	0.794746	-0.331435
Q6FMR9	CAGL0K05731g	CgSMT3	722.7	83.1311	555.3	61.26	0.768369	-0.380129
Q6FIN2	CAGL0M13079g	CgASK1	31.3	2.25536	25.575	1.78955	0.817093	-0.291428
Q6FJX6	CAGL0M02783g	CgHHOA	1531.72	40.3653	1287.83	108.921	0.840768	-0.250221
Q6FXI5	CAGL0B03641g	CgCIN8	224.325	12.4036	200.425	10.2034	0.893458	-0.162528
Q6FUN1	CAGL0F02079g	CgSMC1	285.875	45.5596	232.2	61.8904	0.812243	-0.300017
A0A0W0CMU5	CAGL0C04389g	CgHTB2	624.1	45.3478	498.4	39.3401	0.79859	-0.324473
Q6FMA3	CAGL0K09724g	CgFPR1	1928.55	99.478	1745.25	99.2044	0.904954	-0.144083
A0A0W0EDP5	CAGL0F01749g	CgSHM2	6002.47	384.522	4568.8	213.435	0.761153	-0.393742
A0A0W0E0E2	CAGL0I08327g	CgGCD11	4227.25	97.5254	3991.55	112.652	0.944243	-0.0827704
Q6FS79	CAGL0H02783g	CgNET1	927.55	64.5531	821.325	44.5936	0.885478	-0.175472
A0A0W0CBX4	CAGL0F03179g	CgGPI17	59.675	3.14364	54.6	2.00832	0.914956	-0.128226
Q6FT52	CAGL0G05335g	CgTPS2	1246.4	25.2229	977.825	25.2951	0.784519	-0.350119
Q6FR48	CAGL0I00968g	CgHIR2	56.7	4.09959	41.3	3.42831	0.728395	-0.457207
Q6FRK3	CAGL0H07887g	CgADE5,7	4040.18	191.184	3614.2	161.98	0.894565	-0.160741
Q6FM86	CAGL0K10098g	CgTFB5	18.4	0.816497	16.125	1.3301	0.876359	-0.190407
A0A0W0CZ74	CAGL0K11418g	CgADK1	2587.2	22.7149	2404.18	35.4805	0.929257	-0.10585
Q6FY05	CAGL0A02090g	CgYHR020W	2794.12	80.7939	2583.93	74.9861	0.924771	-0.112832
A0A0W0DNG3	CAGL0H04983g	CgPSA1	744.975	95.889	577.55	57.7338	0.775261	-0.367246
Q6FUZ7	CAGL0E05940g	CgFLC1	382.95	21.9248	348.25	15.6044	0.909388	-0.137033
Q6FPL2	CAGL0J02948g	CgFCY2	161.8	39.86	114.45	61.1741	0.707355	-0.499494
Q6FY16	CAGL0A01804g	CgHXT1	496.6	102.912	370.075	101.54	0.745217	-0.424267
Q6FTH5	CAGL0G02453g	CgPTR2	181.975	29.0869	126.15	30.0999	0.693227	-0.5286
A0A0W0DY90	CAGL0I04686g	CgATP3	1428.12	327.825	908.95	141.69	0.636464	-0.651849
A0A0W0D466	CAGL0M05181g	CgCUS1	35.375	2.79449	27.425	2.1531	0.775265	-0.367239
Q6FQ36	CAGL0I09460g	CgHSM3	81.1	16.8505	51.6	9.2134	0.636252	-0.652331
Q6FP10	CAGL0J07524g	CgSIN4	157.325	41.3247	121.4	41.8017	0.771651	-0.37398
A0A0W0EPG5	CAGL0D01188g	CgTEF1	16798.1	201.706	15499.7	210.127	0.922707	-0.116056
Q6FQH2	CAGL0I06248g	CgHAL5	64.05	4.69645	56.2	2.83666	0.87744	-0.188628
Q6FJB0	CAGL0M07722g	CgCLU1	5342.53	278.143	4245.25	425.041	0.794615	-0.331672
A0A0W0CDN1	CAGL0A04213g	CgPIN4	99.625	6.98206	80.8	6.1736	0.811041	-0.302153
Q6FJL5	CAGL0M05357g	CgBEM1	185.55	2.97153	167.9	8.58176	0.904877	-0.144206
Q6FWW0	CAGL0C02475g	CgCHZ1	847.625	57.742	740.15	47.6397	0.873205	-0.195608
A0A0W0D5Z6	CAGL0G03773g	CgPOM33	331.6	22.5109	280.95	30.6916	0.847256	-0.239131
A0A0W0C657	CAGL0K06743g	CgYBP1	593.15	9.98882	558.225	10.8435	0.941119	-0.0875503
A0A0W0ECD5	CAGL0K00671g	CgRPS14B	2664.9	110.256	2269.5	224.639	0.851627	-0.231707
A0A0W0CHG0	CAGL0A03278g	CgRPL19A	3177.88	23.2391	2540.4	336.245	0.799402	-0.323007
Q6FR56	CAGL0I00792g	CgRPS16A	8314.15	261.075	3044.03	218.282	0.366126	-1.44959
Q6FMF8	CAGL0K08382g	CgRPS21A	4084.28	246.761	3585.42	279.374	0.877861	-0.187936
Q6FXP0	CAGL0B04257g	CgRPL4B	7575.55	231.079	6960.28	354.714	0.918782	-0.122206
A0A0W0D4Y9	CAGL0L06886g	CgRPL13A	3580.7	101.777	3221.92	107.058	0.899803	-0.152319
A0A0W0DPB0	CAGL0J00165g	CgRPS25A	4228.73	148.327	3687.32	216.564	0.871971	-0.197648
A0A0W0DL99	CAGL0C03608g	CgTUP1	2315.22	314.852	1651.85	227.685	0.713473	-0.48707
Q6FPA1	CAGL0J05478g	CgSWS2	44.025	3.41016	39.525	7.24034	0.897785	-0.155557
Q6FNB0	CAGL0K01375g	CgMRP10	246.15	22.8768	245.1	27.7274	0.995734	-0.00616731
Q6FPL7	CAGL0J02838G	CgRSM18	244.125	37.1068	223.375	52.238	0.915002	-0.128152
A0A0W0CDX4	CAGL0I10989g	CgMRM1	61.7	3.38231	55.85	3.87513	0.905186	-0.143713
A0A0W0DDH4	CAGL0L02035g	CgMAE1	602.75	43.8641	535.225	100.919	0.887972	-0.171414
A0A0W0CX24	CAGL0M09537g	CgMRX3	21.3	0.382971	18.925	1.49304	0.888498	-0.17056
A0A0W0D6G5	CAGL0G07293g	CgUSA1	426	38.1901	219.375	16.948	0.514965	-0.957454
A0A0W0DIM2	CAGL0K06721g	CgHPC2	70.45	9.05041	47.3	10.6568	0.671398	-0.57476
A0A0W0CG01	CAGL0M09449g	CgECM21	157.375	27.8773	106.95	18.5311	0.679587	-0.55727
Q6FUW2	CAGL0F00187g	CgFET4	25.775	2.64748	18.425	1.1529	0.71484	-0.484308
A0A0W0CIP3	CAGL0I10901g	CgSLK19	44.725	3.08045	37.025	4.80651	0.827837	-0.272582
Q6FY72	CAGL0A03542g	CgCOX12	656.45	113.915	656.15	77.9869	0.999543	-0.000659358
