# Supplementary material for: SUMO-targeted Ubiquitin Ligases as crucial mediators of protein homeostasis in Candida glabrata
Source: PLoS Pathog. 2024 Dec 6;20(12):e1012742. doi: 10.1371/journal.ppat.1012742 (PMC11654969; doi:10.1371/journal.ppat.1012742)
Supplement: S3 Table — (XLSX) [file ppat.1012742.s014.xlsx]

## Sheet: S3 Table
S3 Table. A list of 87 significantly elevated proteins and 130 significantly reduced proteins identified in Cgslx8∆ mutant in comparison with wild type.
Elevated Proteins
Accession	CAGL ID	Protein name	WT (mean of abundance value)	WT std.dev	Cgslx8∆ (mean of abundance value)	Cgslx8∆ std.dev	fold change (Mean of US8/Mean of SLX8)	log2 fold change
Q6FP08	CAGL0J07568g	CgLAP3	2084.2	48.8869	2185	25.6144	1.04836	0.0681394
A0A0W0CVV4	CAGL0D01034g	CgVIG9	3237.43	62.3794	3409.17	21.5778	1.05305	0.0745758
A0A0W0CFH8	CAGL0L08800g	CgRET3	997.725	33.4186	1056.08	16.183	1.05848	0.0819982
Q6FU78	CAGL0F05643g	CgRVB1	1244.8	45.127	1317.67	26.3233	1.05854	0.0820806
A0A0W0E891	CAGL0I02574g	CgOYE2	2451.25	26.105	2642.78	97.5669	1.07813	0.108536
A0A0W0CF91	CAGL0B04345g	CgOLA1	3052.17	122.834	3291.72	105.98	1.07849	0.109006
Q6FPI1	CAGL0J03652g	CgCDC60	7781.93	275.167	8406.3	130.972	1.08023	0.111344
A0A0W0CA76	CAGL0G06754g	CgCDC10	1042.8	20.2397	1127.67	10.2083	1.08139	0.112889
Q6FQN1	CAGL0I04906g	CgPUP3	363.925	20.4291	398.625	8.63997	1.09535	0.131391
Q6FM46	CAGL0K11088g	CgSEC26	2921.3	36.9178	3213.22	102.504	1.09993	0.137411
Q6FUC0	CAGL0F04653g	CgSEC17	748.775	48.649	827.525	21.5189	1.10517	0.144271
Q6FXM1	CAGL0B04697g	CgRER1	1059.25	44.9766	1174.33	41.7886	1.10864	0.148789
Q6FTR7	CAGL0G00286g	CgGAS1	568.8	20.9725	631.35	16.8207	1.10997	0.150519
Q6FXK5	CAGL0B03201g	CgFPT1	111.5	6.11392	123.975	4.22483	1.11188	0.153006
Q6FPL5	CAGL0J02882g	CgHOM3	1406.77	53.227	1565.05	87.8542	1.11251	0.153817
A0A0W0DKC7	CAGL0F02123g	CgSEC4	581.55	28.3067	647.6	38.5093	1.11358	0.1552
A0A0W0D8E1	CAGL0M02849g	CgRPS0B	2292.5	91.1948	2553.85	148.891	1.114	0.155752
Q6FWI9	CAGL0C05313g	CgNAT1	1958.2	64.7734	2183.45	91.7	1.11503	0.157081
Q76IQ2	CAGL0J02244g	CgPMI40	2747.32	82.2441	3065.22	69.1862	1.11571	0.157965
A0A0W0EBS5	CAGL0G08822g	CgTAO3	41.7	2.47925	46.6	0.959166	1.11751	0.160283
A0A0W0CQ29	CAGL0D01650g	CgTFB4	61.025	3.29987	68.275	1.3099	1.1188	0.161957
A0A0W0EQ69	CAGL0H04169g	CgYML082W	102.475	7.6452	115.175	4.16283	1.12393	0.168556
A0A0W0C7Q0	CAGL0H04103g	CgUFO1	54.725	2.71953	61.525	3.57992	1.12426	0.168973
A0A0W0EK90	CAGL0G04961g	CgGRX8	438.375	34.5553	493.7	18.0268	1.1262	0.171469
A0A0W0CJ83	CAGL0K03135g	CgRPS20	3585.53	283.283	4043.92	164.774	1.12785	0.173572
Q6FW50	CAGL0D02948g	CgKAR2	4616.18	238.251	5211.23	184.543	1.12891	0.174925
Q6FL06	CAGL0L07150g	CgSRP14	368.6	11.5917	416.5	22.0862	1.12995	0.17626
Q6FXE8	CAGL0B02497g	CgTUB3	1513.15	97.8954	1709.8	99.8699	1.12996	0.176272
Q6FMG7	CAGL0K08184g	CgCCP1	1744.97	45.5892	1973.33	31.7197	1.13086	0.177422
Q6FY27	CAGL0A02552g	CgCDC12	737.85	18.7507	835.225	39.0289	1.13197	0.178837
A0A0W0CRR1	CAGL0K11022g	CgFMN1	262.925	17.7235	297.75	19.5401	1.13245	0.17945
A0A0W0DPV4	CAGL0M12595g	CgARC15	326.1	19.8614	369.775	26.9541	1.13393	0.181333
A0A0W0D8J8	CAGL0H07403g	CgKRE2	1201.67	92.8083	1365.65	74.3431	1.13646	0.184541
Q6FJ68	CAGL0M08756g	CgEXG2	132.275	2.86516	150.575	8.28669	1.13835	0.186942
Q6FNJ2	CAGL0J11264g	CgPBR1	98.9	4.28719	112.725	5.76043	1.13979	0.188765
A0A0W0CHT6	CAGL0H01881g	CgCDC8	177.275	9.53952	202.85	7.28949	1.14427	0.194424
A0A0W0DHS1	CAGL0J05962g	CgCUZ1	44.2	2.44268	50.775	3.12237	1.14876	0.200072
Q6FNW4	CAGL0J08569g	CgOST3	640.75	40.1351	737.125	62.9992	1.15041	0.202148
A0A0W0CAZ4	CAGL0L06908g	CgSUB2	2619.05	77.3986	3014.42	28.7548	1.15096	0.202839
A0A0W0CS65	CAGL0L13068g	CgEPT1	122.95	7.03775	142.475	4.24136	1.1588	0.212637
A0A0W0DN23	CAGL0I06006g	CgRPA34	584.25	40.5078	679.3	48.8554	1.16269	0.217463
Q6FTM0	CAGL0G01430g	CgLAP2	583.875	24.1645	679	23.7657	1.16292	0.217752
A0A0W0DMD0	CAGL0M04191g	CgYPS1	143.3	10.0163	166.775	11.7423	1.16382	0.218864
A0A0W0CU96	CAGL0H03641g	CgPYP1	1436.65	55.7713	1673.65	105.186	1.16497	0.220289
A0A0W0CH57	CAGL0C00649g	CgVMA2	1739.03	108.25	2027.98	111.187	1.16616	0.221761
Q6FPK3	CAGL0J03146g	CgRNR1	2879.62	157.326	3358.35	304.688	1.16625	0.221872
A0A0W0EHC6	CAGL0G09955g	CgDPM1	1450.35	127.276	1692.65	102.014	1.16706	0.222882
Q6FXI2	CAGL0B02717g	CgACS2	2351	106.091	2747.82	184.511	1.16879	0.225016
Q6FWB9	CAGL0D01386g	CgMED1	105.375	6.99637	123.725	6.28457	1.17414	0.231604
A0A0W0CJ05	CAGL0C03630g	CgMVD1	2352	231.491	2771.85	144.208	1.17851	0.236961
Q6FXK9	CAGL0B04961g	CgDPH5	506.15	42.9453	599.25	37.9641	1.18394	0.243593
Q6FJX6	CAGL0M02783g	CgHHO1	1531.72	40.3653	1823.9	149.63	1.19075	0.251869
A0A0W0CE75	CAGL0E00847g	CgSEC7	1124.47	55.1564	1352.7	132.216	1.20296	0.26659
A0A0W0D3Q1	CAGL0M07447g	CgYMR027W	1303.17	76.6791	1570.08	61.4483	1.20481	0.268803
Q85QA3	CaglfMp04	CgCOX1	602.6	32.5371	727.075	28.0147	1.20656	0.270904
Q6FVK5	CAGL0E01177g	CgCPR1	2435.8	235.036	2939.53	249.198	1.2068	0.271187
Q6FLP2	CAGL0L01903g	CgRGT1	97.075	9.33858	119.35	13.2223	1.22946	0.298027
A0A0W0CG34	CAGL0J09504g	CgMET12	547.5	25.8679	678.45	35.8343	1.23918	0.309383
A0A0W0CS34	CAGL0L11506g	CgHMG1	1518.72	146.315	1882.42	81.2483	1.23948	0.309732
Q6FN35	CAGL0K03091g	CgSDD2	299.775	31.2353	371.925	32.8732	1.24068	0.311132
Q6FQE4	CAGL0I06919g	CgCOG1	15.775	1.07819	19.9	1.22474	1.26149	0.335128
Q6FKL6	CAGL0L10604g	CgVTI1	231.525	7.77105	292.125	32.5533	1.26174	0.335418
A0A0W0EBW4	CAGL0G02189g	CgMTD1	1429.53	172.925	1808.3	171.765	1.26497	0.339098
Q6FIN2	CAGL0M13079g	CgASK1	31.3	2.25536	39.625	4.08932	1.26597	0.340248
Q6FXS3	CAGL0A04565g	CgSWI4	83.4	6.18924	105.875	9.23305	1.26948	0.344243
Q56J92	CAGL0M07656g	CgERG5	1038.67	95.5744	1335.42	87.5965	1.2857	0.362555
Q6FPR4	CAGL0J01595g	CgGLM6	69.325	3.85346	89.225	10.4717	1.28705	0.364072
Q6FW27	CAGL0D03498g	CgYKT6	1369.23	122.664	1767.8	173.829	1.2911	0.368595
A0A0W0EHM8	CAGL0M00874g	CgLSM3	372.55	29.6428	481.475	60.6591	1.29238	0.370027
Q6FJM9	CAGL0M05005g	CgTAF9	222.8	12.3121	288.075	14.5121	1.29298	0.370695
Q6FQK4	CAGL0I05544g	CgRAD51	99.45	9.2939	129.675	18.3562	1.30392	0.382857
Q6FM09	CAGL0K11968g	CgEHD3	308.7	53.2165	408.15	40.9356	1.32216	0.402894
A0A0W0CZ63	CAGL0L04796g	CgSCD6	509.225	51.9604	680.825	68.7198	1.33698	0.418981
Q6FW00	CAGL0D04092g	CgDOG2	527.6	83.4846	705.425	105.529	1.33705	0.419048
Q5R1Y7	CAGL0K10868g	CgCTA1	1613.15	105.342	2157.75	120.037	1.3376	0.419647
Q6FWZ1	CAGL0C01793g	CgOM14	240.725	45.5014	322.125	21.6378	1.33815	0.420235
Q6FUH7	CAGL0F03399g	CgSCS7	1452.48	57.9174	2014.3	338.283	1.38681	0.471765
Q6FWF4	CAGL0D00616g	CgRPL31A	1545.78	177.472	2150.8	33.2238	1.39141	0.476543
Q6FK15	CAGL0M01936g	CgPFF1	19.45	0.967815	28	3.29343	1.43959	0.525657
Q6FPW3	CAGL0J00451g	CgTDH3	413.6	75.8975	624.825	111.166	1.5107	0.595216
Q6FTK8	CAGL0G01738g	CgPIL1	295.675	49.0278	449.825	75.2266	1.52135	0.605352
Q6FYA1	CAGL0A03872g	CgENT2	316.675	55.1345	491.35	94.0543	1.55159	0.633748
Q6FVV1	CAGL0D05368g	CgSRB6	146.325	19.6988	228.975	28.2679	1.56484	0.646014
Q6FXZ8	CAGL0A01221g	CgAQY1	201.625	14.609	425.775	100.401	2.11172	1.07842
Q9P4S5	CAGL0L11858g	CgCCA1	169.7	37.8701	384.125	60.4292	2.26355	1.17859
P33283	CAGL0I03080g	CgURA3	131.575	20.2161	502.725	118.515	3.82082	1.93388
Q6FRR0	CAGL0H06633g	CgPCK1	10.825	4.96412	48.7	23.2082	4.49884	2.16955
Reduced Proteins
Q6FPF1	CAGL0J04312g	CgVPS10	2648.32	30.6292	533.725	170.333	0.201533	-2.31091
A0A0W0CE61	CAGL0F08283g	CgGCN5	77.325	9.84594	23.075	22.9988	0.298416	-1.7446
Q6FR56	CAGL0I00792g	CgRPS16A	8314.15	261.075	3067.43	386.969	0.36894	-1.43854
Q6FTE1	CAGL0G03223g	CgESP1	135.475	36.1451	50.8	8.92749	0.374977	-1.41513
A0A0W0DY90	CAGL0I04686g	CgATP3	1428.12	327.825	611.425	55.2091	0.428131	-1.22387
Q6FPK4	CAGL0J03124g	CgARG5,6	27.825	1.5756	12.8	1.93563	0.460018	-1.12024
Q6FUI4	CAGL0F03223g	CgPPZ2	104.2	6.37547	51.075	8.02553	0.490163	-1.02867
A0A0W0DSD0	CAGL0F09229g	CgTOG1	65.225	14.6855	32.35	7.01118	0.495975	-1.01166
A0A0W0CX24	CAGL0M09537g	CgMRX3	21.3	0.382971	10.725	2.31715	0.503521	-0.989876
A0A0W0DIM2	CAGL0K06721g	CgHPC2	70.45	9.05041	36.725	6.87477	0.521292	-0.939837
Q6FW48	CAGL0D02992g	CgCTK2	66.925	14.612	35.075	19.1213	0.524094	-0.932102
A0A0W0CLE3	CAGL0H09680g	CgSEC3	111.05	33.3271	58.85	14.5227	0.529941	-0.916095
A0A0W0CG01	CAGL0M09449g	CgECM21	157.375	27.8773	86.375	15.2603	0.548848	-0.865521
A0A0W0CEE5	CAGL0E04136g	CgMAK10	42.575	4.78983	24.05	6.32166	0.564886	-0.82397
Q6FV79	CAGL0E04092g	CgSIT1	732.95	83.0717	414.175	121.853	0.56508	-0.823474
Q6FQ36	CAGL0I09460g	CgHSM3	81.1	16.8505	46.35	11.8334	0.571517	-0.807133
Q6FSW1	CAGL0G07403g	CgSRC1	410.6	53.5306	238.475	53.2572	0.580796	-0.783896
A0A0W0DES0	CAGL0B02585g	CgRTN1	1013.3	21.1954	590.275	182.805	0.582527	-0.779602
Q6FRN5	CAGL0H07183g	CgTRM5	496.7	114.242	290.45	65.6814	0.584759	-0.774085
Q6FQB3	CAGL0I07645g	CgRFC4	153.45	28.7182	91.5	38.5605	0.596285	-0.745925
Q6FPH1	CAGL0J03872g	CgKIN4	81.025	5.71278	48.625	14.9587	0.600123	-0.736669
A0A0W0D161	CAGL0I00286g	CgHXT2	83.65	16.8168	50.475	8.38028	0.603407	-0.728796
Q6FW81	CAGL0D02266g	CgTFB6	23.35	4.33705	14.175	0.914239	0.607066	-0.720074
A0A0W0DDG2	CAGL0J11484g	CgDUG3	87.85	9.89225	53.85	18.0498	0.612977	-0.706096
A0A0W0CHJ6	CAGL0C01485g	CgCTI6	270.875	46.3286	167.375	65.1068	0.617905	-0.694543
Q6FNH3	CAGL0J11682g	CgMIX17	615.975	61.1404	382.15	52.6065	0.620399	-0.688733
Q6FQH2	CAGL0I06248g	CgHAL5	64.05	4.69645	39.85	8.74852	0.62217	-0.684619
A0A0W0CBV5	CAGL0J10824g	CgERG7	531.775	66.4806	335.075	72.3426	0.630107	-0.666332
A0A0W0ED06	CAGL0E06314g	CgRSM22	164.55	21.7401	104.575	33.7023	0.635521	-0.653988
Q6FYB4	CAGL0A03080g	CgSDH6	103.45	18.9773	66.075	11.7945	0.638714	-0.646757
Q6FPU7	CAGL0J00803g	CgMHP1	95.7	14.9347	61.15	14.9705	0.638976	-0.646166
A0A0W0CGA8	CAGL0J04994g	CgPEP8	112.775	9.41183	72.15	14.6455	0.639769	-0.644376
A0A0W0CXV7	CAGL0M06259g	CgFZO1	79.65	13.6717	50.975	9.75547	0.639988	-0.643884
Q6FRH0	CAGL0H08602g	CgMSF1	177.35	23.9068	113.65	12.3584	0.640823	-0.642002
Q6FMR9	CAGL0K05731g	CgSMT3	722.7	83.1311	467.425	116.709	0.646776	-0.628662
A0A0W0D6G5	CAGL0G07293g	CgUSA1	426	38.1901	275.775	54.87	0.647359	-0.627362
A0A0W0EEK5	CAGL0L11088g	CgYOR283W	280.95	35.7907	184.35	58.3722	0.656167	-0.607866
A0A0W0EL43	CAGL0E03520g	CgMRPL15	30.5	3.76298	20.45	2.06317	0.670492	-0.576708
Q6FLG8	CAGL0L03520g	CgBCK1	126	18.1727	84.775	18.1197	0.672817	-0.571713
Q6FXX0	CAGL0A00957g	CgPEX23B	75.75	8.99945	51.1	11.8623	0.674587	-0.567923
A0A0W0D643	CAGL0G02783g	CgSHQ1	16.175	1.7595	10.95	0.932738	0.676971	-0.562835
Q6FIN9	CAGL0M12925g	CgDOG2	27.25	3.12036	18.5	4.15772	0.678899	-0.558731
Q6FUW2	CAGL0F00187g	CgFET4	25.775	2.64748	17.65	2.65016	0.684772	-0.546304
Q6FM86	CAGL0K10098g	CgTFB5	18.4	0.816497	12.6	2.99444	0.684782	-0.546282
A0A0W0C5P6	CAGL0K06149g	CgRPS17B	3084.38	221.192	2118	249.168	0.686687	-0.542276
A0A0W0C789	CAGL0G04147g	CgHNT2	40.75	2.63628	28.05	1.46173	0.688344	-0.538799
Q6FTX9	CAGL0F07975g	CgYGR237C	35.65	1.84301	24.55	4.00708	0.68864	-0.538179
A0A0W0EAB9	CAGL0H03289g	CgMIY1	135.175	6.98588	93.175	11.919	0.689292	-0.536814
A0A0W0E7V3	CAGL0J04598g	CgURA4	438.65	27.2884	302.55	30.5171	0.68973	-0.535897
Q6FWK7	CAGL0C04917g	CgCPA2	40.425	4.41767	28.125	3.14682	0.695733	-0.523395
Q6FML8	CAGL0K06963g	CgROT2	194.275	18.9966	136.5	36.5842	0.702612	-0.509199
Q6FPS4	CAGL0J01353g	CgYTA12	579.225	58.8047	407.8	85.1686	0.704044	-0.506262
Q6FJK7	CAGL0M05533g	CgDUR1:2	1794.52	82.9093	1268.17	71.1511	0.706691	-0.500848
A0A0W0E513	CAGL0L04554g	CgLCB4	14.325	1.66808	10.175	0.780491	0.710297	-0.493507
Q6FW26	CAGL0D03520g	CgMIA40	497.35	54.9745	353.9	63.0202	0.711571	-0.49092
Q6FPL4	CAGL0J02904g	CgGIP2	74.425	6.66702	53.175	9.73323	0.714478	-0.485039
Q6FV72	CAGL0E04246g	CgCGI121	137.4	4.94436	99.1	18.2977	0.721252	-0.471425
A0A0W0CHG0	CAGL0A03278g	CgRPL19A	3177.88	23.2391	2323.95	418.573	0.731291	-0.451483
A0A0W0CJB0	CAGL0C04741g	CgSOD1	1111.35	135.709	813.525	113.408	0.732015	-0.450055
Q6FQV3	CAGL0I03300g	CgBUD16	35.775	3.55094	26.2	2.54427	0.732355	-0.449385
Q6FPW1	CAGL0J00495g	CgERC1	16.925	0.485627	12.425	1.36229	0.734121	-0.44591
A0A0W0CNV4	CAGL0D02046g	CgCMC1	134.65	7.47819	99.05	14.2465	0.735611	-0.442985
Q6FSU7	CAGL0G07711g	CgMIC60	537.875	74.9996	401.95	68.0111	0.747293	-0.420255
Q6FII9	CAGL0M14047g	CgADH6	118.85	9.15296	89.5	14.3488	0.75305	-0.409182
A0A0W0DCZ0	CAGL0L02277g	CgPAP1	473.8	47.2996	357.35	50.7424	0.754221	-0.40694
Q6FY14	CAGL0A01848g	CgSFB3	746.275	92.0478	562.925	69.1593	0.754313	-0.406765
Q6FR65	CAGL0I00594g	CgGSP1	2249.5	112.6	1706.78	221.223	0.758735	-0.398331
Q6FQF4	CAGL0I06688g	CgSPT15	286.025	23.8976	217.95	39.7796	0.761996	-0.392144
Q6FST0	CAGL0G08085g	CgDNF2	104.225	6.07968	80.325	5.26142	0.770688	-0.37578
A0A0W0CGH3	CAGL0L06622g	CgPHO81	35.075	1.62558	27.075	4.05822	0.771917	-0.373482
Q6FR48	CAGL0I00968g	CgHIR2	56.7	4.09959	43.85	5.41941	0.773369	-0.370772
A0A0W0CK81	CAGL0I09394g	CgSDH8	153	12.8005	118.55	13.9996	0.774837	-0.368036
A0A0W0D466	CAGL0M05181g	CgCUS1	35.375	2.79449	27.475	1.60078	0.776678	-0.364611
A0A0W0DQM4	CAGL0M09130g	CgGRR1	13.425	1.00789	10.525	1.48408	0.783985	-0.351102
A0A0W0D9K3	CAGL0L02651g	CgSTE13	15.025	1.95512	11.825	1.45688	0.787022	-0.345525
Q6FRE7	CAGL0H09152g	CgPTK1	112.6	9.0281	89.25	1.5	0.792629	-0.335283
A0A0W0DG96	CAGL0F00693g	CgPRO2	1540.15	116.744	1221.4	139.323	0.79304	-0.334535
A0A0W0CCN8	CAGL0M12727g	CgMAM33	390.95	30.527	310.6	46.5796	0.794475	-0.331926
Q6FU17	CAGL0F07095g	CgNAB2	478.575	33.6966	381.125	56.2908	0.796375	-0.328481
Q6FN45	CAGL0K02849g	CgOSH7	541.775	19.2042	432.025	49.3272	0.797425	-0.326579
Q6FP07	CAGL0J07590g	CgNAR1	34.1	4.34127	27.225	3.11595	0.798387	-0.32484
Q6FSL8	CAGL0G09581g	CgTUF1	1536.48	157.233	1226.83	66.9531	0.798467	-0.324695
A0A0W0CVW6	CAGL0L00517g	CgRTP1	110.6	11.278	88.6	11.2638	0.801085	-0.319973
Q6FIN1	CAGL0M13101g	CgSFK1	23.425	1.48633	18.85	2.29855	0.804696	-0.313485
A0A0W0CCT1	CAGL0D04818g	CgSPN1	1383.25	108.387	1114.52	97.7789	0.805729	-0.311633
Q6FTN5	CAGL0G01100g	CgYLR345W	84.55	6.43817	68.35	7.12998	0.808397	-0.306863
A0A0W0CKL5	CAGL0I06578g	CgYEY2	62.5	2.15561	51	6.87362	0.816	-0.293359
Q6FUJ8	CAGL0F02893g	CgYDR415C	78.25	6.22602	64.125	7.6452	0.819489	-0.287204
Q6FU81	CAGL0F05577g	CgMSS116	611.525	53.6847	501.45	56.1426	0.819999	-0.286306
Q6FSV1	CAGL0G07623g	CgAPE3	871.85	49.8879	718.025	56.152	0.823565	-0.280046
A0A0W0DDT5	CAGL0K11209g	CgPEX5	155.15	14.4316	128.4	10.693	0.827586	-0.273018
A0A0W0DEU0	CAGL0B03443g	CgMCP2	260.85	13.616	216.275	9.8544	0.829116	-0.270353
Q6FTD8	CAGL0G03289g	CgSSA3	2838.75	251.531	2368.97	255.641	0.834513	-0.260993
A0A0W0C9N8	CAGL0C05159g	CgMAM3	40.825	2.23961	34.15	3.7855	0.836497	-0.257567
A0A0W0DKU5	CAGL0F02541g	CgUTP5	438.25	28.2525	366.95	21.0704	0.837307	-0.256171
A0A0W0CRL8	CAGL0F03905g	CgSKY1	44.825	2.05487	37.6	3.23831	0.838818	-0.253571
Q6FJB0	CAGL0M07722g	CgCLU1	5342.53	278.143	4492.75	193.757	0.840941	-0.249923
Q6FIZ2	CAGL0M10483g	CgRMD1	62.675	0.732005	52.75	0.435891	0.841643	-0.248719
Q6FJR8	CAGL0M04125g	CgYNL320W	165.925	15.5967	139.875	12.7089	0.843001	-0.246393
A0A0W0D3V1	CAGL0M04213g	CgYLR126C	145.075	10.713	122.45	12.2924	0.844046	-0.244606
Q6FSB0	CAGL0H02057g	CgGAR1	917.375	55.2799	783.225	73.1391	0.853768	-0.228085
Q6FKH5	CAGL0L11528g	CgBIG1	56.4	1.1	48.225	4.33003	0.855053	-0.225914
A0A0W0CD33	CAGL0H10076g	CgYRO2	496.325	31.6051	425.225	26.6056	0.856747	-0.223059
Q6FM24	CAGL0K11594g	CgVPH2	42.45	2.14864	36.425	2.70108	0.858068	-0.220835
Q6FXK2	CAGL0B03267g	CgMRPL27	122.175	4.86441	105.275	5.83002	0.861674	-0.214786
Q6FTY1	CAGL0F07931g	CgMIC26	171.45	8.10659	148.2	7.76102	0.864392	-0.210243
Q6FVR0	CAGL0D06424g	CgACO1	3630.15	98.351	3144.97	134.657	0.866348	-0.206981
Q6FJG3	CAGL0M06523g	CgRPL21A	1786.53	111.276	1549.1	58.7801	0.867102	-0.205726
A0A0W0CMM9	CAGL0J00605g	CgRPN1	1518.02	109.277	1317.7	83.9606	0.868036	-0.204174
Q6FQN3	CAGL0I04862g	CgSNQ2	1216.03	69.7792	1060.75	88.817	0.872309	-0.197088
Q6FKJ9	CAGL0L10978g	CgCAF20	615.35	38.5158	537.2	43.6924	0.872999	-0.195948
Q6FLX2	CAGL0K12782g	CgOTU1	297.975	15.1311	260.375	20.885	0.873815	-0.1946
Q9P974	CAGL0E01463g	CgCDC33 (TIF45)	2286.72	127.846	2002.08	84.5603	0.875521	-0.191787
Q6FT81	CAGL0G04675g	CgRSM28	219.55	15.4602	193.35	12.0115	0.880665	-0.183335
Q6FR21	CAGL0I01606g	CgURB2	65.325	3.89647	57.625	2.87446	0.882128	-0.18094
Q6FQU6	CAGL0I03454g	CgSEC13	1253.3	41.8606	1110.33	62.0652	0.885921	-0.17475
A0A0W0C8K1	CAGL0C05049g	CgSWH1	377.1	20.7684	334.475	23.0814	0.886966	-0.173049
A0A0W0E0E3	CAGL0I08965g	CgLSB3	1118.38	53.8685	999.15	52.8712	0.893394	-0.162631
Q6FLX7	CAGL0K12672g	CgYPT1	1257.83	41.4966	1143.28	33.7603	0.90893	-0.137759
A0A0W0E024	CAGL0I09658g	CgBIL1	124.675	3.33504	113.4	2.25536	0.909565	-0.136752
Q6FPN3	CAGL0J02442g	CgTIM44	1015.7	31.6703	925.425	39.8285	0.911121	-0.134286
Q6FST4	CAGL0G07997g	CgZRG17	51.3	1.62686	46.775	1.22032	0.911793	-0.133221
A0A0W0E0T4	CAGL0D06292g	CgRPT6	702.15	33.0192	642.2	26.1224	0.914619	-0.128757
A0A0W0CJY0	CAGL0K02827g	CgDID4	173.4	5.55758	159.075	7.66784	0.917387	-0.124397
A0A0W0DCT7	CAGL0K04059g	CgTIM21	270.7	11.0833	249.15	6.01249	0.920392	-0.11968
Q6FKN2	CAGL0L10208g	CgVHS3	178.15	0.772437	165.25	4.13884	0.927589	-0.108442
A0A0W0DM16	CAGL0M04983g	CgMBF1	1974.72	72.5088	1843.95	54.2576	0.933776	-0.0988522
A0A0W0C657	CAGL0K06743g	CgYBP1	593.15	9.98882	555.175	13.536	0.935977	-0.0954544
Q6FNW0	CAGL0J08657g	CgPTC5	321.65	2.22186	304.175	6.24359	0.945671	-0.0805902
A0A0W0DCE7	CAGL0K03289g	CgYMR099C	709.3	10.1807	679.35	15.8086	0.957775	-0.0622409
