# Supplementary material for: SUMO-targeted Ubiquitin Ligases as crucial mediators of protein homeostasis in Candida glabrata
Source: PLoS Pathog. 2024 Dec 6;20(12):e1012742. doi: 10.1371/journal.ppat.1012742 (PMC11654969; doi:10.1371/journal.ppat.1012742)
Supplement: S4 Table — (XLSX) [file ppat.1012742.s015.xlsx]

## Sheet: Sheet1
S4 Table. A list of 148 significantly elevated proteins and 241 significantly reduced proteins identified in Cguls1∆ mutant in comparison with wild type.
Elevated Proteins
Accession	CAGL ID	Protein name	WT (mean of abundance value)	WT std.dev	Cguls1∆ (mean of abundance value)	Cguls1∆ std.dev	fold change (Mean of US8/Mean of SLX8)	log2 fold change
A0A0W0D5W0	CAGL0G03091g	CgVAS1	8349.6	33.7168	8637.75	79.8329	1.03451	0.0489483
A0A0W0CA76	CAGL0G06754g	CgCDC10	1042.8	20.2397	1088.92	17.3104	1.04423	0.0624421
A0A0W0C866	CAGL0K06061g	CgRPS28B	1329.45	47.6835	1408.8	12.1937	1.05969	0.0836373
A0A0W0CAT5	CAGL0K00759g	CgZPR1	1670.05	104.372	1857.65	68.6802	1.11233	0.153587
A0A0W0CAZ4	CAGL0L06908g	CgSUB2	2619.05	77.3986	2922.45	103.635	1.11584	0.158135
A0A0W0CE82	CAGL0L11220g	CgMFT1	650.725	38.8847	758.55	54.738	1.1657	0.221196
A0A0W0CF91	CAGL0B04345g	CgOLA1	3052.17	122.834	3859.05	217.119	1.26436	0.338408
A0A0W0CG34	CAGL0J09504g	CgMET12	547.5	25.8679	729.325	7.38666	1.3321	0.413703
A0A0W0CGR7	CAGL0E01133g	CgHOM2	3392.78	233.277	3958.93	96.9633	1.16687	0.222643
A0A0W0CHK6	CAGL0C01573g	CgARO4	1486.9	223.747	1991.15	184.34	1.33913	0.421294
A0A0W0CHT6	CAGL0H01881g	CgCDC8	177.275	9.53952	228.525	14.2332	1.2891	0.366363
A0A0W0CIJ0	CAGL0L12760g	CgCAM1	3033.4	67.7177	3411.7	77.402	1.12471	0.169555
A0A0W0CIS4	CAGL0C04048g	CgMNT3	537.1	15.1932	580.95	16.2871	1.08164	0.113223
A0A0W0CIZ9	CAGL0C01749g	CgYBR242W	187.75	24.2522	292	46.7021	1.55526	0.637155
A0A0W0CJ83	CAGL0K03135g	CgRPS20	3585.53	283.283	4217.35	169.89	1.17622	0.234152
A0A0W0CJM3	CAGL0K05313g	CgHTS1	3361.03	205.303	3990.85	340.053	1.18739	0.247795
A0A0W0CKK9	CAGL0I07777g	CgMPD2	36.1	1.45831	40.8	2.24648	1.13019	0.17657
A0A0W0CKN2	CAGL0I07579g	CgWRS1	1394.3	50.1697	1572.62	54.9795	1.1279	0.173634
A0A0W0CKN5	CAGL0M08448g	CgMCD4	258.8	20.1201	293.75	7.6844	1.13505	0.182751
A0A0W0CN57	CAGL0L04532g	CgGLN4	4325.45	40.3932	4729.65	95.4127	1.09345	0.128883
A0A0W0CQI9	CAGL0A02673g	CgBCP1	549.1	26.8911	629.15	47.9117	1.14578	0.196335
A0A0W0CRS6	CAGL0H10142g	CgARO3	1404.1	78.7514	1729.78	118.671	1.23195	0.300939
A0A0W0CS65	CAGL0L13068g	CgEPT1	122.95	7.03775	136.775	2.43909	1.11244	0.153733
A0A0W0CU96	CAGL0H03641g	CgPYP1	1436.65	55.7713	1622.8	29.4322	1.12957	0.175777
A0A0W0CV81	CAGL0B02409g	CgYML119W	162.925	9.76947	189.925	10.9183	1.16572	0.221222
A0A0W0CVV4	CAGL0D01034g	CgVIG9	3237.43	62.3794	3499.4	47.2607	1.08092	0.112261
A0A0W0CWF9	CAGL0L00341g	CgEBP2	1745.5	246.383	2147.2	31.4682	1.23013	0.298816
A0A0W0CYK3	CAGL0H08734g	CgRPL43A	810.6	71.4625	934.225	17.0142	1.15251	0.20478
A0A0W0CZ33	CAGL0L03828g	CgCYB5	520.5	66.6526	693.175	65.9928	1.33175	0.413321
A0A0W0D0T1	CAGL0B03245g	CgSSH1	942.4	56.3211	1056.65	62.3276	1.12123	0.165086
A0A0W0D3G6	CAGL0M07227g	CgUTP9	247.45	22.1622	297.5	20.9292	1.20226	0.265753
A0A0W0D3N0	CAGL0E01991g	CgRPS19A	3382.93	172.625	3760.58	184.11	1.11163	0.152682
A0A0W0D3Q1	CAGL0M07447g	CgYMR027W	1303.17	76.6791	1485.22	24.9401	1.1397	0.188651
A0A0W0D608	CAGL0F00363g	CgOPI3	163.725	10.0337	293.175	35.7316	1.79066	0.840487
A0A0W0D6P8	CAGL0G05940g	CgRPL42B	2565.07	34.443	2847.9	125.315	1.11026	0.150898
A0A0W0D716	CAGL0G00990g	CgRPP0	4764.62	260.772	5378.6	275.382	1.12886	0.174868
A0A0W0D8J8	CAGL0H07403g	CgKRE2	1201.67	92.8083	1386.92	56.2528	1.15416	0.206843
A0A0W0DBY3	CAGL0D01408g	CgSPE3	2014.2	66.9052	2161.22	73.0554	1.07299	0.101642
A0A0W0DDB8	CAGL0K12144g	CgFES1	554.375	51.7661	686.35	42.3926	1.23806	0.308082
A0A0W0DEM6	CAGL0K11374g	CgPCF11	168.1	7.75242	183.025	6.44121	1.08879	0.122721
A0A0W0DFA2	CAGL0D02090g	CgASC1	5520.27	260.057	6313.95	152.108	1.14377	0.193803
A0A0W0DGG9	CAGL0F02233g	CgYFR006W	1380.83	67.4944	1598.75	67.7321	1.15782	0.211414
A0A0W0DKC7	CAGL0F02123g	CgSEC4	581.55	28.3067	643.8	30.2868	1.10704	0.146709
A0A0W0DM39	CAGL0M03861g	CgRPL25	2441	257.13	3047.22	151.477	1.24835	0.320024
A0A0W0DN23	CAGL0I06006g	CgRPA34	584.25	40.5078	763.35	86.4565	1.30655	0.385759
A0A0W0DQL3	CAGL0M11814g	CgPRP45	26.2	2.06074	31.625	1.92072	1.20706	0.271499
A0A0W0DQS9	CAGL0E00473g	CgMSH3	298.725	12.3772	341.325	17.4798	1.14261	0.192328
A0A0W0DTK9	CAGL0M03487g	CgRPC34	30.05	2.22785	34.7	1.55134	1.15474	0.20757
A0A0W0DUP0	CAGL0A01716g	CgPNC1	89.325	6.28033	140.325	30.8394	1.57095	0.651636
A0A0W0E390	CAGL0L02849g	CgRET1	323.025	26.8397	383.775	14.1328	1.18807	0.248615
A0A0W0E891	CAGL0I02574g	CgOYE2	2451.25	26.105	2860.95	30.8442	1.16714	0.222977
A0A0W0E8D5	CAGL0J10406g	CgARC1	3963.8	133.226	4614.5	158.188	1.16416	0.21929
A0A0W0ECM3	CAGL0H00935g	CgYAR1	371.95	16.0699	419.975	27.3997	1.12912	0.175195
A0A0W0ECP8	CAGL0H02255g	CgRSN1	110.725	7.41906	162.525	19.7003	1.46783	0.553681
A0A0W0EDC1	CAGL0E05016g	CgARO2	1351.4	41.6958	1481.95	71.5201	1.0966	0.133042
A0A0W0EDP5	CAGL0F01749g	CgSHM2	6002.47	384.522	6937.25	164.458	1.15573	0.208806
A0A0W0EDS9	CAGL0F01683g	CgRPL22A	1495.05	88.7621	1785.38	45.0092	1.19419	0.256033
A0A0W0EG99	CAGL0B03795g	CgSUI2	2251.67	109.936	2651.78	92.0527	1.17769	0.23596
A0A0W0EHC6	CAGL0G09955g	CgDPM1	1450.35	127.276	1919.15	49.5805	1.32323	0.404066
A0A0W0EPG5	CAGL0D01188g	CgTEF1	16798.1	201.706	18797.6	222.517	1.11903	0.162254
A0A0W0EQL7	CAGL0K04279g	CgSCM4	100.825	8.63303	154.925	10.4193	1.53657	0.619717
A0A1J0KKR3	CAGL0I07733g	CgMSH2	26.15	1.10303	29.275	1.63783	1.1195	0.162858
A0A2Z2CEU1	A0A2Z2CEU1	CgERG11	39.075	5.93991	55.675	2.45815	1.42482	0.510784
B4UN52	CAGL0L08114g	CgRPS22A	773.975	150.084	1033.9	26.9858	1.33583	0.417738
P33283	CAGL0I03080g	CgURA3	131.575	20.2161	443.475	126.665	3.37051	1.75297
P61833	CAGL0C04114g	CgHHT1	835.725	68.507	1039.38	76.7596	1.24368	0.314616
Q56J92	CAGL0M07656g	CgERG5	1038.67	95.5744	1571.3	158.66	1.51279	0.597214
Q5R1Y7	CAGL0K10868g	CgCTA1	1613.15	105.342	2244.62	160.615	1.39145	0.476594
Q6FIN6	CAGL0M12991g	CgTHS1	4846.35	181.652	5227.28	151.752	1.0786	0.109161
Q6FJ22	CAGL0M09801g	CgEFM7	434.625	51.3755	668.925	43.1392	1.53909	0.622073
Q6FJ68	CAGL0M08756g	CgEXG2	132.275	2.86516	140.825	2.7921	1.06464	0.0903629
Q6FJH3	CAGL0H05643g	CgRPS6A	3655.95	81.7804	4077.18	157.702	1.11522	0.157324
Q6FJM9	CAGL0M05005g	CgTAF9	222.8	12.3121	274.15	17.8379	1.23048	0.299216
Q6FJN1	CAGL0M04961g	CgRNA1	1717.85	54.6975	2089.7	170.525	1.21646	0.282692
Q6FJZ0	CAGL0M02497g	CgRPL33A	290.4	16.1928	359.8	20.886	1.23898	0.309154
Q6FK15	CAGL0M01936g	CgPFF1	19.45	0.967815	24.625	2.49583	1.26607	0.340354
Q6FK31	CAGL0M01562g	CgYDR391C	1559.83	189.655	1926.88	176.398	1.23531	0.304879
Q6FKA1	CAGL0L13200g	CgBOS1	30.475	4.67858	49.375	10.9543	1.62018	0.696155
Q6FKJ9	CAGL0L10978g	CgCAF20	615.35	38.5158	705.15	43.802	1.14593	0.196523
Q6FKL8	CAGL0L10560g	CgPDR13	1930.25	192.821	2483.82	172.385	1.28679	0.363776
Q6FL24	CAGL0L06754g	CgSUP45	2682.43	120.897	3034.8	174.972	1.13136	0.178064
Q6FLA8	CAGL0L04840g	CgRPS23A	1290.38	62.7593	1421	67.0653	1.10123	0.139116
Q6FLE7	CAGL0L03982g	CgMLS1	137.075	45.1784	330.225	104.421	2.40908	1.26848
Q6FLF5	CAGL0L03806g	CgNOP15	250.8	28.9903	442.975	32.9898	1.76625	0.820688
Q6FLU4	CAGL0L00605g	CgCNB1	167.8	15.5707	198.025	10.451	1.18013	0.23894
Q6FLX0	CAGL0K12826g	CgRPL10	5348.68	281.541	6107.03	299.135	1.14178	0.191288
Q6FM19	CAGL0K11726g	CgSES1	4387.35	105.291	4915.6	44.9085	1.1204	0.164018
Q6FM46	CAGL0K11088g	CgSEC26	2921.3	36.9178	3131.53	75.1057	1.07196	0.100255
Q6FM92	CAGL0K09966g	CgPRT1	3057.95	189.056	3437.5	115.74	1.12412	0.168795
Q6FME7	CAGL0K08646g	CgKTI12	147.975	14.3358	181.175	16.5645	1.22436	0.292031
Q6FMF9	CAGL0K08360g	CgTRM2	586.5	66.8597	720.675	66.2673	1.22877	0.297218
Q6FN55	CAGL0K02629g	CgYNL134C	446.6	25.2157	556.375	34.2988	1.2458	0.317074
Q6FN63	CAGL0K02431g	CgMCM4	572.625	88.4897	797.6	59.1003	1.39288	0.478075
Q6FNC2	CAGL0K01089g	CgSLX9	32.125	2.35991	41.5	2.67208	1.29183	0.369415
Q6FNG6	CAGL0J11836g	CgCAT2	427.85	11.3685	456.85	10.773	1.06778	0.0946155
Q6FNH4	CAGL0J11660g	CgTOP1	484.425	33.4876	541.425	25.9591	1.11767	0.160488
Q6FPL5	CAGL0J02882g	CgHOM3	1406.77	53.227	1499.5	35.6742	1.06591	0.09209
Q6FPW3	CAGL0J00451g	CgTDH3	413.6	75.8975	1009.1	197.217	2.4398	1.28676
Q6FQ17	CAGL0I09878g	CgFAA1	1597.38	114.661	1827.17	124.814	1.14386	0.193912
Q6FQA0	CAGL0I07931g	CgREX4	153.1	33.4913	224.65	18.3015	1.46734	0.553205
Q6FQN9	CAGL0I04730g	CgHMT1	1687.83	58.2548	1815.73	70.6029	1.07578	0.10538
Q6FQS5	CAGL0I03916g	CgARF2	1481.58	39.5389	1612.35	78.8792	1.08827	0.122033
Q6FQV0	CAGL0I03366g	CgFAP7	71.675	2.08387	101.575	14.1245	1.41716	0.503004
Q6FR36	CAGL0I01232g	CgERP5	585.6	5.80171	653.275	23.0814	1.11557	0.157775
Q6FRH5	CAGL0H08503g	CgPBY1	175.4	22.0129	214.75	18.5743	1.22434	0.292009
Q6FRI0	CAGL0H08393g	CgBAP2	363.75	23.8715	422.675	37.7246	1.16199	0.216602
Q6FRN2	CAGL0H07249g	CgDYS1	1490.85	55.0445	1625.92	62.8948	1.0906	0.125126
Q6FRR0	CAGL0H06633g	CgPCK1	10.825	4.96412	105	31.6499	9.69977	3.27795
Q6FRV9	CAGL0H05511g	CgRPS9A	3552.62	324.993	4333.6	408.362	1.21983	0.286681
Q6FST2	CAGL0G08041g	CgRLI1	2642.32	169.132	3086.5	161.564	1.1681	0.224164
Q6FSX4	CAGL0G07106g	CgAPT1	621.575	11.4133	757.225	37.899	1.21824	0.284794
Q6FSY3	CAGL0G06908g	CgCCT3	1105.1	73.0108	1288.98	50.7203	1.16639	0.222047
Q6FT33	CAGL0G05742g	CgNOP6	799.65	82.1497	961.325	80.8555	1.20218	0.265656
Q6FT95	CAGL0G04367g	CgCCT7	1262.1	27.3921	1336.85	42.4143	1.05923	0.0830114
Q6FTD1	CAGL0G03443g	CgKAP123	2273.62	145.029	2685.88	155.663	1.18132	0.240398
Q6FTE3	CAGL0G03179g	CgASK10	572.45	7.85983	674.4	10.8459	1.17809	0.236455
Q6FTK8	CAGL0G01738g	CgPIL1	295.675	49.0278	568.275	86.263	1.92196	0.942577
Q6FTM0	CAGL0G01430g	CgLAP2	583.875	24.1645	657.8	33.5439	1.12661	0.171989
Q6FTM3	CAGL0G01364g	CgGRS1	3796.78	86.8535	4153.77	84.5837	1.09403	0.129649
Q6FTN6	CAGL0G01078g	CgRPL26A	2973.57	176.364	3390.03	178.08	1.14005	0.189097
Q6FTR7	CAGL0G00286g	CgGAS1	533.825	22.1356	621.8	17.3269	1.1648	0.220084
Q6FTS3	CAGL0G00154g	CgZUO1	3240.75	199.857	3663.93	207.796	1.13058	0.177062
Q6FUF0	CAGL0F03993g	CgERG8	311.225	49.5892	418.9	23.4397	1.34597	0.428648
Q6FUH7	CAGL0F03399g	CgSCS7	1452.48	57.9174	1767.55	81.3137	1.21692	0.283238
Q6FUQ5	CAGL0F01551g	CgFYV7	305.125	34.7576	370.35	8.58468	1.21376	0.279489
Q6FUV2	CAGL0F00429g	CgHAM1	219.525	12.6397	281.25	17.0146	1.28118	0.357468
Q6FUV3	CAGL0F00407g	CgLIA1	2404.43	75.1479	3766.95	152.476	1.56667	0.647705
Q6FVK5	CAGL0E01177g	CgCPR1	2435.8	235.036	2829.8	157.505	1.16175	0.216304
Q6FW29	CAGL0D03432g	CgRNR4	2662.72	166.086	3105.2	252.403	1.16617	0.221783
Q6FW39	CAGL0D03190g	CgMEU1	995.05	39.3291	1167.8	20.7186	1.17361	0.230952
Q6FW99	CAGL0D01826g	CgGCN1	3480.35	61.1391	3639.05	84.0484	1.0456	0.0643295
Q6FWB9	CAGL0D01386g	CgMED1	105.375	6.99637	119.4	4.4937	1.1331	0.18027
Q6FWF4	CAGL0D00616g	CgRPL31A	1545.78	177.472	1926.45	127.702	1.24627	0.317614
Q6FWI9	CAGL0C05313g	CgNAT1	1958.2	64.7734	2319.1	104.373	1.1843	0.244037
Q6FWS0	CAGL0C03399g	CgPOP2	327	16.0025	354.975	13.8334	1.08555	0.118427
Q6FWU5	CAGL0C02805g	CgGPN2	66.6	8.40119	81.25	6.92363	1.21997	0.286846
Q6FXI2	CAGL0B02717g	CgACS2	2351	106.091	2817.88	192.311	1.19859	0.261333
Q6FXK5	CAGL0B03201g	CgFPT1	111.5	6.11392	127.625	4.44025	1.14462	0.194867
Q6FXK9	CAGL0B04961g	CgDPH5	506.15	42.9453	615.15	52.1816	1.21535	0.281373
Q6FXM1	CAGL0B04697g	CgRER1	1059.25	44.9766	1174.9	52.4059	1.10918	0.149495
Q6FXP0	CAGL0B04257g	CgRPL4B	7575.55	231.079	8469.58	372.282	1.11801	0.160939
Q6FXZ8	CAGL0A01221g	CgAQY1	201.625	14.609	531.35	146.844	2.63534	1.39799
Q6FY04	CAGL0A02112g	CgDED81	3669.03	71.6437	4081	161.09	1.11228	0.153526
Q6FY27	CAGL0A02552g	CgCDC12	737.85	18.7507	811.675	37.9066	1.10005	0.137575
Q6FYA8	CAGL0A03212g	CgATO3	47.325	2.15465	128.65	25.9148	2.71844	1.44278
Q76IQ2	CAGL0J02244g	CgPMI40	2747.32	82.2441	3017.15	140.583	1.09821	0.135159
Q874N9	CAGL0B01203g	CgRPL37A	2740.55	102.767	3058.88	156.396	1.11615	0.158536
Q9P4S5	CAGL0L11858g	CgCCA1	169.7	37.8701	434.65	26.3613	2.56128	1.35687
Reduced Proteins
A0A0W0C657	CAGL0K06743g	CgYBP1	593.15	9.98882	548.625	16.2315	0.924935	-0.112577
A0A0W0C6R3	CAGL0E03267g	CgRTS3	64.85	5.74485	55.675	4.02192	0.85852	-0.220077
A0A0W0C7V5	CAGL0C00451g	CgYBR137W	936.35	60.3859	712.3	36.0972	0.76072	-0.394563
A0A0W0C940	CAGL0A02629g	CgGGA1	2210.25	232.881	1832.58	41.7486	0.829126	-0.270337
A0A0W0C9B3	CAGL0G06842g	CgBBC1	976.975	56.4699	771.75	19.2691	0.789938	-0.340188
A0A0W0C9N8	CAGL0C05159g	CgMAM3	40.825	2.23961	33.85	2.10476	0.829149	-0.270297
A0A0W0CAZ9	CAGL0I07535g	CgSDD3	570	27.327	517.4	20.7234	0.907719	-0.139682
A0A0W0CB69	CAGL0F01199g	CgPRE6	977.8	46.9873	872.825	28.021	0.892642	-0.163847
A0A0W0CBV5	CAGL0J10824g	CgERG7	531.775	66.4806	420.4	49.3862	0.79056	-0.339053
A0A0W0CCN8	CAGL0M12727g	CgMAM33	390.95	30.527	235.625	28.7933	0.602699	-0.730491
A0A0W0CD33	CAGL0H10076g	CgYRO2	496.325	31.6051	405.625	48.3842	0.817257	-0.291138
A0A0W0CDX4	CAGL0I10989g	CgMRM1	61.7	3.38231	53.3	4.74482	0.863857	-0.211135
A0A0W0CEX0	CAGL0J09350g	CgCDC48	4485.43	215.099	3921.22	59.3719	0.874215	-0.19394
A0A0W0CF97	CAGL0J09350g	CgYDL124W	651.125	34.279	595.425	23.9643	0.914456	-0.129015
A0A0W0CG01	CAGL0M09449g	CgECM21	157.375	27.8773	78.425	10.8451	0.498332	-1.00482
A0A0W0CG35	CAGL0J05302g	CgMPM1	173.075	8.82963	139.55	12.0705	0.806298	-0.310615
A0A0W0CGA8	CAGL0J04994g	CgPEP8	112.775	9.41183	88.875	13.2837	0.788074	-0.343598
A0A0W0CIM8	CAGL0C03113g	CgDCS1	498.325	10.549	461.075	12.8803	0.92525	-0.112086
A0A0W0CIR0	CAGL0C04257g	CgCOQ1	235.55	6.57495	192.925	13.9975	0.81904	-0.287993
A0A0W0CJB0	CAGL0C04741g	CgSOD1	1111.35	135.709	677.775	82.4633	0.609866	-0.713435
A0A0W0CJU2	CAGL0K01749g	CgOSH2	727.375	75.9047	574.925	41.6467	0.790411	-0.339326
A0A0W0CJZ6	CAGL0E05280g	CgGRE2	83	18.2088	47.7	3.56558	0.574699	-0.799122
A0A0W0CK81	CAGL0I09394g	CgSDH8	153	12.8005	123.425	6.78202	0.806699	-0.309897
A0A0W0CKF6	CAGL0I09240g	CgTAE1	79.125	13.618	56.15	9.64037	0.709637	-0.494848
A0A0W0CKK6	CAGL0I06534g	CgOXA1	80.525	4.09258	57.85	2.59551	0.71841	-0.47712
A0A0W0CKL5	CAGL0I06578g	CgYEY2	62.5	2.15561	50.475	1.29968	0.8076	-0.308287
A0A0W0CL15	CAGL0I09284g	CgSHM1	1219.6	91.099	1057.03	81.2946	0.866698	-0.206399
A0A0W0CLI8	CAGL0H09768g	CgFMP52	431.375	40.4659	318.075	23.4747	0.737351	-0.439576
A0A0W0CMM9	CAGL0J00605g	CgRPN1	1518.02	109.277	1294.55	109.18	0.852786	-0.229745
A0A0W0CNC4	CAGL0L03179g	CgDID2	243.475	8.53088	217.575	4.66074	0.893624	-0.162261
A0A0W0CNV4	CAGL0D02046g	CgCMC1	134.65	7.47819	84.775	17.1692	0.629595	-0.667504
A0A0W0CP92	CAGL0K00451g	CgADD66	247.675	12.0776	222.225	13.6238	0.897244	-0.156427
A0A0W0CQ08	CAGL0A03927g	CgMSS51	622.8	48.773	498.2	34.0394	0.799936	-0.322044
A0A0W0CSA5	CAGL0L10582g	CgYMR196W	1233.08	209.087	768.025	50.5501	0.622853	-0.683035
A0A0W0CSS2	CAGL0K08294g	CgDYN1	61.75	8.98758	44.25	4.66369	0.716599	-0.480762
A0A0W0CTV5	CAGL0L10824g	CgIMG1	329.475	26.7666	265.2	29.8698	0.804917	-0.313088
A0A0W0CTY7	CAGL0H02739g	CgMAS1	273.5	14.487	233.1	12.4271	0.852285	-0.230592
A0A0W0CU19	CAGL0H05489g	CgATP4	1333.52	218.352	971.725	62.7774	0.728689	-0.456625
A0A0W0CUL2	CAGL0H03795g	CgLEU2	1010.05	55.9279	796.175	25.0537	0.788253	-0.343269
A0A0W0CWG2	CAGL0B01419g	CgRIB4	1233.73	160.123	945	40.5681	0.765973	-0.384635
A0A0W0CX24	CAGL0M09537g	CgMRX3	21.3	0.382971	14.3	2.65456	0.671362	-0.574838
A0A0W0CXA8	CAGL0M05687g	CgNPY1	400.875	63.51	295.425	39.7692	0.73695	-0.440361
A0A0W0CXV7	CAGL0M06259g	CgFZO1	79.65	13.6717	52.775	9.13067	0.662586	-0.59382
A0A0W0CYL5	CAGL0H09108g	CgCUB1	638.6	14.0928	586.575	27.2881	0.918533	-0.122597
A0A0W0CYM8	CAGL0H07029g	CgMRPL35	446.675	49.1779	301.225	39.857	0.674372	-0.568384
A0A0W0CZ22	CAGL0L04048g	CgTOM70	1301.6	131.018	951.275	17.2396	0.73085	-0.452352
A0A0W0CZB0	CAGL0L05522g	CgMTC1	1162.45	60.2144	998.625	35.3724	0.859069	-0.219154
A0A0W0CZV3	CAGL0I09372g	CgMRPL37	68.475	4.20109	54.525	4.98021	0.796276	-0.32866
A0A0W0D161	CAGL0I00286g	CgHXT2	83.65	16.8168	55.25	9.21611	0.66049	-0.598391
A0A0W0D1C3	CAGL0I04884g	CgRPT2	517.85	22.8582	467.125	17.0113	0.902047	-0.148726
A0A0W0D1P7	CAGL0I03806g	CgBPL1	407.825	24.0755	359.225	18.1449	0.880831	-0.183063
A0A0W0D206	CAGL0I05236g	CgBCY1	1009.6	78.7044	823.8	63.9225	0.815967	-0.293418
A0A0W0D2R9	CAGL0I00484g	CgEXG1	301.3	25.4341	235.525	6.42359	0.781696	-0.35532
A0A0W0D3X6	CAGL0M02937g	CgDSK2	339.1	22.7554	270.2	8.03493	0.796815	-0.327683
A0A0W0D466	CAGL0M05181g	CgCUS1	35.375	2.79449	28.525	4.40104	0.80636	-0.310503
A0A0W0D564	CAGL0L08338g	CgTPM2	651.2	74.466	463.05	27.8938	0.711072	-0.491933
A0A0W0D6G5	CAGL0G07293g	CgUSA1	426	38.1901	214.175	8.42551	0.502758	-0.992063
A0A0W0D6P4	CAGL0G09361g	CgPDX1	777.55	61.6881	570.275	45.9696	0.733425	-0.447278
A0A0W0D701	CAGL0G01925g	CgYKR070W	265.35	22.0475	173.775	41.3721	0.65489	-0.610676
A0A0W0D7C1	CAGL0G02101g	CgECM4	1666.42	114.205	1241.15	82.9743	0.744798	-0.425079
A0A0W0D8W6	CAGL0H06677g	CgIMP2	139.125	12.0331	95.5	16.7418	0.686433	-0.542809
A0A0W0D900	CAGL0L08734g	CgMRPS16	194.4	6.6106	169.025	5.96902	0.86947	-0.201792
A0A0W0D9K3	CAGL0L02651g	CgSTE13	15.025	1.95512	11.05	2.01577	0.735441	-0.443319
A0A0W0DAD6	CAGL0L11814g	CgDNF1	662.9	14.811	633.375	14.1453	0.955461	-0.0657312
A0A0W0DAM9	CAGL0J07084g	CgYPL113C	160.675	18.8693	115.625	15.8569	0.71962	-0.474692
A0A0W0DB72	CAGL0J06424g	CgMCM6	529.25	7.75176	510.85	9.84057	0.965234	-0.0510497
A0A0W0DCE7	CAGL0K03289g	CgYMR099C	709.3	10.1807	686.45	9.09561	0.967785	-0.0472414
A0A0W0DCF3	CAGL0D02618g	CgPEX11	454.2	8.16293	380.725	17.0898	0.838232	-0.254578
A0A0W0DCS9	CAGL0K03509g	CgHFD1	547.05	37.9867	471.75	28.2492	0.862353	-0.21365
A0A0W0DCT7	CAGL0K04059g	CgTIM21	270.7	11.0833	234.9	9.66195	0.86775	-0.204648
A0A0W0DDK5	CAGL0K12276g	CgPHO88	1677.27	69.4766	1530.67	52.4961	0.912596	-0.131951
A0A0W0DDT5	CAGL0K11209g	CgPEX5	155.15	14.4316	115.7	6.79461	0.74573	-0.423275
A0A0W0DEM8	CAGL0B00902g	CgHIS4	1643.88	265.067	1170.9	130.168	0.71228	-0.489483
A0A0W0DH26	CAGL0J08415g	CgSAM2	1591.78	178.274	1282.78	43.9883	0.805877	-0.311368
A0A0W0DHS1	CAGL0J05962g	CgCUZ1	44.2	2.44268	31.35	2.54886	0.709276	-0.495581
A0A0W0DI47	CAGL0L05874g	CgXRN1	1958.47	32.032	1662.25	66.1256	0.848747	-0.236593
A0A0W0DIM2	CAGL0K06721g	CgHPC2	70.45	9.05041	50.425	3.66185	0.715756	-0.48246
A0A0W0DKL4	CAGL0F01947g	CgLPD1	2455.25	152.206	1823.42	142.901	0.742664	-0.429219
A0A0W0DKV3	CAGL0I10923g	CgLIP5	405.8	58.2756	276.325	44.4006	0.680939	-0.554403
A0A0W0DKW7	CAGL0I10472g	CgPHB1	1068.52	27.4618	731.425	44.6435	0.684518	-0.546839
A0A0W0DLK5	CAGL0J01892g	CgPAN1	1100.23	24.6975	1034.45	21.5735	0.940217	-0.0889348
A0A0W0DM16	CAGL0M04983g	CgMBF1	1974.72	72.5088	1829.28	44.6093	0.926344	-0.11038
A0A0W0DQK2	CAGL0I04070g	CgSLC1	937.775	88.5452	735.725	45.2426	0.784543	-0.350075
A0A0W0DQM4	CAGL0M09130g	CgGRR1	13.425	1.00789	11.275	0.732007	0.839851	-0.251795
A0A0W0DRD5	CAGL0A00517g	CgPMC1	254.775	20.4288	185.375	35.1801	0.727603	-0.458777
A0A0W0DSD0	CAGL0F09229g	CgTOG1	65.225	14.6855	32	13.9688	0.490609	-1.02735
A0A0W0DSN0	CAGL0M00418g	CgTIM8	333.025	15.3385	274.55	14.4809	0.824413	-0.278562
A0A0W0DT79	CAGL0E05346g	CgVMA4	1798.88	53.7582	1598.58	49.4147	0.888653	-0.170309
A0A0W0DY90	CAGL0I04686g	CgATP3	1428.12	327.825	588.25	93.611	0.411904	-1.27962
A0A0W0E033	CAGL0E05830g	CgCBP3	119.125	4.47316	92.3	7.71795	0.774816	-0.368074
A0A0W0E0E3	CAGL0I08965g	CgLSB3	1118.38	53.8685	964.9	55.6906	0.86277	-0.212953
A0A0W0E3W0	CAGL0L10912g	CgTPO4	60.025	7.80016	34.15	3.9281	0.56893	-0.813678
A0A0W0E4S8	CAGL0L05236g	CgMDH1	1082.67	32.747	778.075	32.0634	0.71866	-0.476619
A0A0W0E513	CAGL0L04554g	CgLCB4	14.325	1.66808	10.975	0.478714	0.766143	-0.384314
A0A0W0E9Q6	CAGL0I07227g	CgIDH2	1066.8	95.4918	863.8	88.302	0.809711	-0.30452
A0A0W0EAB9	CAGL0H03289g	CgYGL082W (MIY1)	135.175	6.98588	105.7	1.33666	0.781949	-0.354853
A0A0W0EAP8	CAGL0K09768g	CgNAM9	734.175	54.9143	562.675	44.5943	0.766404	-0.383822
A0A0W0ECP4	CAGL0H02233g	CgPPA2	83.475	8.33162	62.725	3.2056	0.751423	-0.412304
A0A0W0EI19	CAGL0M13277g	CgYNK1	1318.4	38.0253	1058.15	43.1358	0.802602	-0.317244
A0A0W0EL43	CAGL0E03520g	CgMRPL15	30.5	3.76298	20.575	2.81114	0.67459	-0.567917
A0A0W0ELH0	CAGL0K01925g	CgGDI1	792.95	87.3256	616.6	83.1991	0.777603	-0.362895
A0A0W0EM67	CAGL0G01254g	CgARO8	1694.23	72.6687	1562.53	37.7899	0.922265	-0.116746
A0A0W0EP43	CAGL0K10494g	CgUBP6	1313.5	93.2714	1082.85	68.1505	0.8244	-0.278583
F2Z631	CAGL0M01364g	CgCBF3D	330.075	30	272.05	32.2379	0.824207	-0.278922
Q6FIN1	CAGL0M13101g	CgSFK1	23.425	1.48633	19.7	1.28841	0.840982	-0.249853
Q6FIV4	CAGL0M11484g	CgARO1	3364.55	85.2026	3152.72	33.3207	0.937042	-0.0938144
Q6FIY9	CAGL0M10549g	CgRCF2	1444.22	188.558	916.05	17.9838	0.634285	-0.656797
Q6FJ32	CAGL0M09603g	CgMRPS8	232.525	24.0838	182.6	28.8939	0.785292	-0.348699
Q6FJ65	CAGL0M08822g	CgHSP78	819.375	47.3903	643.8	18.6016	0.785721	-0.347911
Q6FJB0	CAGL0M07722g	CgCLU1	5342.53	278.143	4079.6	185.416	0.763609	-0.389094
Q6FJH6	CAGL0M06237g	CgEHT1	971.325	50.0347	893.45	23.4176	0.919826	-0.120567
Q6FJJ9	CAGL0M05731g	CgALG2	53.7	3.59537	43.625	1.70367	0.812384	-0.299767
Q6FJK7	CAGL0M05533g	CgDUR1:2	1794.52	82.9093	1129.77	50.7634	0.629568	-0.667567
Q6FJL5	CAGL0M05357g	CgBEM1	185.55	2.97153	166.7	9.75329	0.89841	-0.154554
Q6FJR8	CAGL0M04125g	CgYNL320W	165.925	15.5967	134.2	2.95183	0.808799	-0.306147
Q6FK61	CAGL0M00858g	CgMRPL4	726.025	44.4875	493.475	92.6605	0.679694	-0.557042
Q6FKH5	CAGL0L11528g	CgBIG1	56.4	1.1	50.125	1.98725	0.888741	-0.170165
Q6FKN2	CAGL0L10208g	CgVHS3	178.15	0.772437	159.625	8.04338	0.896015	-0.158406
Q6FKR7	CAGL0L09229g	CgAIM45	577.875	69.5417	441.4	17.682	0.763833	-0.388671
Q6FL25	CAGL0L06732g	CgMRPS9	140.45	11.8498	118.1	12.2216	0.840869	-0.250048
Q6FL28	CAGL0L06666g	CgYHB1	449.1	69.5284	305.725	21.7193	0.68075	-0.554802
Q6FL57	CAGL0L06028g	CgGTS1	168.2	19.9561	136.45	10.3142	0.811237	-0.301805
Q6FLD4	CAGL0L04268g	CgISN1	92.425	7.80401	74.975	10.9549	0.811198	-0.301874
Q6FLK5	CAGL0L02717g	CgAIM41	367.725	32.9656	271.525	19.7152	0.738392	-0.437542
Q6FLQ7	CAGL0L01485g	CgGSF2	827.075	70.0746	673.825	44.666	0.814708	-0.295644
Q6FLV2	CAGL0L00429g	CgGCV2	1162.5	43.1717	1054.27	29.329	0.906903	-0.14098
Q6FLX2	CAGL0K12782g	CgOTU1	297.975	15.1311	248.8	26.1376	0.83497	-0.260205
Q6FM60	CAGL0K10758g	CgSPC2	553.8	36.9725	493.2	25.5112	0.890574	-0.167192
Q6FM76	CAGL0K10318g	CgRGA1	24.825	2.97363	18.275	2.52636	0.736153	-0.441922
Q6FMH4	CAGL0K08030g	CgNVJ2	182.975	17.3115	153.275	12.7076	0.837683	-0.255524
Q6FMK2	CAGL0K07392g	CgZRC1	510.825	37.2221	435.35	3.84837	0.852249	-0.230653
Q6FMM4	CAGL0K06831g	CgPDB1	1212.9	195.518	821	129.982	0.67689	-0.563006
Q6FMM6	CAGL0K06787g	CgPYC2	2728.07	216.699	2210.03	64.167	0.810104	-0.303821
Q6FMS2	CAGL0K05665g	CgYHR112C	1192.25	74.1448	971.85	113.789	0.815139	-0.294881
Q6FMU6	CAGL0K05093g	CgYME1	821.325	67.6932	690.5	68.7751	0.840715	-0.250312
Q6FN07	CAGL0K03729g	CgSTO1	819.275	23.0626	754.775	20.9948	0.921272	-0.118301
Q6FN49	CAGL0K02761g	CgHSE1	14.95	1.36748	10.275	2.55	0.687291	-0.541007
Q6FN64	CAGL0K02409g	CgATP20	591.225	68.6723	406.8	48.9664	0.688063	-0.539388
Q6FN71	CAGL0K02255g	CgRPS5	555.15	16.8366	485.8	10.4432	0.875079	-0.192515
Q6FNB0	CAGL0K01375g	CgMRP10	246.15	22.8768	174.675	8.51993	0.709628	-0.494865
Q6FNH3	CAGL0J11682g	CgMIX17	615.975	61.1404	325.475	45.3037	0.52839	-0.920325
Q6FNP0	CAGL0J10186g	CgLAT1	1247.6	42.9571	1045.62	51.2346	0.838109	-0.25479
Q6FNQ8	CAGL0J09812g	CgTPS1	1609.2	210.893	1054.4	55.1203	0.655232	-0.609921
Q6FNU6	CAGL0J08954g	CgCPR6	1138.47	18.5575	1034.8	18.6885	0.908935	-0.137751
Q6FNV3	CAGL0J08800g	CgPNP1	284.2	18.2251	251.05	12.2427	0.883357	-0.178932
Q6FNW0	CAGL0J08657g	CgPTC5	321.65	2.22186	301.1	8.21869	0.936111	-0.0952492
Q6FNY4	CAGL0J08096g	CgUFD1	316.925	18.9837	284.75	12.2225	0.898478	-0.154446
Q6FP06	CAGL0J07612g	CgZWF1	2331.17	230.21	1742.9	139.955	0.747649	-0.419567
Q6FP54	CAGL0J06534g	CgNUP188	156.65	23.7786	114.025	20.2077	0.727897	-0.458195
Q6FP57	CAGL0J06468g	CgTSL1	587.275	34.1206	519.1	24.2401	0.883913	-0.178024
Q6FPA1	CAGL0J05478g	CgSWS2	44.025	3.41016	33.175	5.01689	0.753549	-0.408226
Q6FPA8	CAGL0J05324g	CgYJL068C	537.95	48.5725	440.025	24.4031	0.817966	-0.289887
Q6FPC8	CAGL0J04840g	CgAIM22	40.475	3.59757	33.85	2.55669	0.836319	-0.257875
Q6FPE0	CAGL0J04554g	CgAAT2	588.7	44.3588	483.3	12.6499	0.820962	-0.284614
Q6FPE6	CAGL0J04422g	CgPIM1	549.35	43.5132	438.675	25.3045	0.798535	-0.324573
Q6FPF1	CAGL0J04312g	CgVPS10 (PEP1)	2648.32	30.6292	354.575	97.6847	0.133887	-2.90092
Q6FPJ5	CAGL0J03322g	CgAIM9	700.4	55.6686	573.95	28.053	0.81946	-0.287254
Q6FPL4	CAGL0J02904g	CgGIP2	74.425	6.66702	56.725	3.32303	0.762177	-0.391803
Q6FPL7	CAGL0J02838g	CgRSM18	244.125	37.1068	165.725	42.5071	0.678853	-0.558829
Q6FPN3	CAGL0J02442g	CgTIM44	1015.7	31.6703	870.45	31.1887	0.856995	-0.222641
Q6FPN8	CAGL0J02332g	CgVID28	53.325	1.67804	42.05	5.09019	0.788561	-0.342706
Q6FPS4	CAGL0J01353g	CgYTA12	579.225	58.8047	449.775	33.9144	0.776512	-0.36492
Q6FPU5	CAGL0J00847g	CgSDH1	2039.8	234.354	1150.62	29.8936	0.564087	-0.82601
Q6FPW4	CAGL0J00429g	CgCOX6	1735.83	65.1993	1546.9	76.2989	0.891161	-0.166242
Q6FQ16	CAGL0I09900g	CgHSH49	110.975	8.26292	94.95	2.67021	0.855598	-0.224995
Q6FQ32	CAGL0I09548g	CgRSM23	969.475	102.222	784.725	45.4463	0.809433	-0.305016
Q6FQ61	CAGL0I08877g	CgMRPS35	308.7	26.7399	252.075	19.7783	0.81657	-0.292352
Q6FQE2	CAGL0I06963g	CgNIF3	420.75	87.3267	266.825	21.1971	0.634165	-0.657069
Q6FQG7	CAGL0I06358g	CgLAA1	336.325	12.7824	306.375	9.45318	0.910949	-0.134557
Q6FQH2	CAGL0I06248g	CgHAL5	64.05	4.69645	48.125	2.90216	0.751366	-0.412412
Q6FQI0	CAGL0I06072g	CgVPS35	30.65	2.65644	24.65	1.11505	0.804241	-0.3143
Q6FQM5	CAGL0I05038g	CgPTC2	952.825	19.3927	893.675	33.4996	0.937921	-0.092461
Q6FQN7	CAGL0I04774g	CgCSG2	114.775	4.09013	92	5.82981	0.801568	-0.319103
Q6FQU6	CAGL0I03454g	CgSEC13	1253.3	41.8606	1109.12	80.9452	0.884964	-0.17631
Q6FQY6	CAGL0I02442g	CgPUP2	629.175	37.3387	564.525	13.3225	0.897246	-0.156424
Q6FR56	CAGL0I00792g	CgRPS16A	8314.15	261.075	3599.92	187.916	0.432988	-1.2076
Q6FRD6	CAGL0H09416g	CgAFG3	209.425	28.5521	152.325	14.0694	0.727349	-0.459281
Q6FRE7	CAGL0H09152g	CgPTK1	112.6	9.0281	89.325	8.80771	0.793295	-0.334071
Q6FRH0	CAGL0H08602g	CgMSF1	177.35	23.9068	122.475	28.9252	0.690584	-0.534112
Q6FRQ5	CAGL0H06743g	CgCOA1	117.45	24.0081	76.675	19.5706	0.652831	-0.615219
Q6FRR8	CAGL0H06457g	CgSTE23	1654.02	61.215	1471.83	45.7416	0.889845	-0.168375
Q6FRV2	CAGL0H05665g	CgGLR1	1485.27	31.2542	1195.8	34.5729	0.805103	-0.312754
Q6FS01	CAGL0H04565g	CgMRP21	163.75	6.50461	142.25	2.35301	0.868702	-0.203066
Q6FS47	CAGL0H03531g	CgMNP1	1278.9	38.5182	949.925	50.9849	0.742767	-0.429018
Q6FSA7	CAGL0H02123g	CgNAM8	224.85	15.746	188.75	8.00395	0.839449	-0.252486
Q6FSD9	CAGL0H01309g	CgDPL1	123.3	10.7036	104.35	8.20426	0.84631	-0.240742
Q6FSL8	CAGL0G09581g	CgTUF1	1536.48	157.233	1152.38	102.142	0.750012	-0.415014
Q6FST0	CAGL0G08085g	CgDNF2	104.225	6.07968	79.525	4.13633	0.763013	-0.390221
Q6FST4	CAGL0G07997g	CgZRG17	51.3	1.62686	43.275	2.19298	0.843567	-0.245425
Q6FST7	CAGL0G07931g	CgMRPS12	148.175	8.07522	114.05	17.8076	0.769698	-0.377636
Q6FSU7	CAGL0G07711g	CgMIC60	537.875	74.9996	359.675	59.1064	0.668696	-0.580577
Q6FSV1	CAGL0G07623g	CgAPE3	871.85	49.8879	679.8	53.2258	0.779721	-0.35897
Q6FSY1	CAGL0G06952g	CgPHM3 (VTC4)	339.7	23.6295	289.425	22.3887	0.852002	-0.231072
Q6FT52	CAGL0G05335g	CgTPS2	1246.4	25.2229	932.375	28.8938	0.748054	-0.418785
Q6FT81	CAGL0G04675g	CgRSM28	219.55	15.4602	166.975	17.7203	0.760533	-0.394918
Q6FTD8	CAGL0G03289g	CgSSA3	2838.75	251.531	1919.85	17.9975	0.676301	-0.564262
Q6FTE1	CAGL0G03223g	CgESP1	135.475	36.1451	29.9	3.91833	0.220705	-2.17981
Q6FTG5	CAGL0G02673g	CgIDH1	2081.78	167.381	1729.52	87.7287	0.830793	-0.267438
Q6FTN5	CAGL0G01100g	CgYLR345W	84.55	6.43817	71.075	7.7899	0.840627	-0.250463
Q6FTU9	CAGL0F08657g	CgPEX23	71.7	5.14263	61.75	4.81214	0.861227	-0.215534
Q6FTW6	CAGL0F08261g	CgENO1	338.125	58.5368	234.775	54.8526	0.694344	-0.526278
Q6FTX9	CAGL0F07975g	CgYGR237C	35.65	1.84301	27.5	4.33359	0.771388	-0.37447
Q6FTY1	CAGL0F07931g	CgMIC26	171.45	8.10659	149	12.6087	0.869058	-0.202476
Q6FU02	CAGL0F07469g	CgRMD9	514.45	27.3741	397.55	17.094	0.772767	-0.371894
Q6FU25	CAGL0F06919g	CgIRC24	383.625	39.396	287.2	41.6581	0.748648	-0.417641
Q6FU81	CAGL0F05577g	CgMSS116	611.525	53.6847	493.775	58.1664	0.807449	-0.308558
Q6FU92	CAGL0F05335g	CgMSS4	270.35	28.8612	220.325	15.3648	0.814962	-0.295195
Q6FUC2	CAGL0F04609g	CgEDE1	1610.47	59.649	1319.78	60.8491	0.819494	-0.287194
Q6FUG5	CAGL0F03663g	CgMRPL40	270.925	36.848	203.525	20.944	0.751223	-0.412688
Q6FUI0	CAGL0F03311g	CgKSP1	134.275	16.6998	105.1	12.1559	0.782722	-0.353428
Q6FUI7	CAGL0F03157g	CgCYM1	197.575	8.53712	157.025	9.88479	0.794761	-0.331406
Q6FUQ6	CAGL0F01529g	CgMEF1	1334.78	74.4296	1185.03	40.9465	0.887809	-0.171679
Q6FV36	CAGL0E05060g	CgNUT1	111.65	10.1293	95.4	5.0774	0.854456	-0.226922
Q6FV48	CAGL0E04796g	CgGTB1	200.225	12.2796	179.475	7.83555	0.896367	-0.157839
Q6FVD3	CAGL0E02805g	CgHIR1	25.9	0.890693	23.75	0.785281	0.916988	-0.125025
Q6FVN1	CAGL0E00583g	CgTRX3	169.4	15.7546	137.15	15.5916	0.809622	-0.304679
Q6FVR0	CAGL0D06424g	CgACO1	3630.15	98.351	2818.08	146.191	0.776297	-0.365319
Q6FVS5	CAGL0D06006g	CgRAD7	61.65	3.92301	53.125	4.69991	0.861719	-0.21471
Q6FVW0	CAGL0D05170g	CgPHO4	202.15	11.2589	158.95	23.8342	0.786297	-0.346853
Q6FVX6	CAGL0D04752g	CgYPR127W	1280.55	34.3176	928.925	49.0389	0.725411	-0.46313
Q6FVZ0	CAGL0D04356g	CgGCV1	869.025	48.3603	591.2	13.7944	0.680303	-0.555751
Q6FW26	CAGL0D03520g	CgMIA40	497.35	54.9745	330.75	41.166	0.665025	-0.58852
Q6FW34	CAGL0D03300g	CgSDO1	387.3	78.6018	240.7	19.7484	0.621482	-0.686215
Q6FWG2	CAGL0D00440g	CgMTR2	50.575	1.58824	42.9	4.17931	0.848245	-0.237447
Q6FWK7	CAGL0C04917g	CgCPA2	40.425	4.41767	24.275	1.39613	0.600495	-0.735776
Q6FWM2	CAGL0C04543g	CgYJR096W	114.225	10.1825	78.225	11.9274	0.684833	-0.546177
Q6FWX1	CAGL0C02233g	CgMXR1	174.825	5.89767	152.65	9.74799	0.873159	-0.195684
Q6FX33	CAGL0C00671g	CgMSC3	832.9	44.324	731.875	60.6345	0.878707	-0.186546
Q6FX67	CAGL0B00396g	CgMIC10	403.05	32.8606	304.825	7.11542	0.756296	-0.402978
Q6FX89	CAGL0B00836g	CgMXR2	78.5	8.87919	56.2	5.78331	0.715924	-0.482123
Q6FXF1	CAGL0B02431g	CgNDI1	702.5	39.541	591.775	52.67	0.842384	-0.24745
Q6FXI5	CAGL0B03641g	CgCIN8	224.325	12.4036	201.55	10.3957	0.898473	-0.154453
Q6FXK2	CAGL0B03267g	CgMRPL27	122.175	4.86441	93.325	5.59903	0.763863	-0.388614
Q6FXR6	CAGL0A04719g	CgPRE4	1173.08	64.3665	1039.72	47.3249	0.886324	-0.174093
Q6FXT1	CAGL0A04389g	CgCMC2	35.725	4.0697	27.575	3.22426	0.771868	-0.373573
Q6FXT3	CAGL0A04345g	CgSHP1	720.5	64.4941	582.9	7.40856	0.809022	-0.30575
Q6FXX0	CAGL0A00957g	CgPEX23B	75.75	8.99945	59.475	8.36834	0.785149	-0.348962
Q6FY34	CAGL0A02387g	CgMRP1	319.075	25.4474	257.025	6.408	0.805532	-0.311987
Q6FY64	CAGL0A03718g	CgCHC1	5076.93	258.558	4468.18	127.54	0.880095	-0.184269
Q6FYB4	CAGL0A03080g	CgSDH6	103.45	18.9773	64.125	4.92705	0.619865	-0.689975
Q85QA3	CAGLFMP04	CgCOX1	602.6	32.5371	541.65	10.4516	0.898855	-0.15384
