# Supplementary material for: SUMO-targeted Ubiquitin Ligases as crucial mediators of protein homeostasis in Candida glabrata
Source: PLoS Pathog. 2024 Dec 6;20(12):e1012742. doi: 10.1371/journal.ppat.1012742 (PMC11654969; doi:10.1371/journal.ppat.1012742)
Supplement: S5 Table — (XLSX) [file ppat.1012742.s016.xlsx]

## Sheet: S5 Table
S5 Table. A list of 278 significantly elevated proteins and 184 significantly reduced proteins identified in Cgulp2∆Cgslx8∆ mutant in comparison with wild type.
Elevated Proteins
Accession	CAGL ID	Protein name	WT (mean of abundance value)	WT std.dev	Cgulp2∆Cgslx8∆ (mean of abundance value)	Cgulp2∆Cgslx8∆ std.dev	fold change (Mean of US8/Mean of SLX8)	log2 fold change
A0A0W0D8D1	CAGL0M03575g	CgRFC3	381.25	4.7669	398.15	10.277	1.04433	0.0625748
Q6FN07	CAGL0K03729g	CgSTO1	819.275	23.0626	869.9	24.1695	1.06179	0.0865017
A0A0W0CKN2	CAGL0I03542g	CgCMR1	1394.3	50.1697	1482.92	20.7425	1.06356	0.0889046
Q6FQU2	CAGL0I03542g	CgCMR1	57.625	1.00457	61.55	0.818535	1.06811	0.0950639
Q6FY89	CAGL0A04125g	CgHCR1	1738.88	64.5878	1861.3	60.4915	1.0704	0.0981564
Q6FPI1	CAGL0J03652g	CgCDC60	7781.93	275.167	8335.23	68.7733	1.0711	0.0990941
A0A0W0E2W2	CAGL0A04741g	CgRET2	1565.58	74.516	1691.67	50.3837	1.08055	0.11176
Q6FQT4	CAGL0I03718g	CgCOP1	1703.27	77.2011	1843.25	44.9581	1.08218	0.11394
A0A0W0DSF4	CAGL0F08679g	CgTFG2	487.35	16.2262	527.6	8.38133	1.08259	0.114486
Q6FVB8	CAGL0E03157g	CgCYS4	5304.78	223.021	5755.25	198.139	1.08492	0.117587
A0A0W0CTK2	CAGL0F05665g	CgSLY1	859.575	33.485	933.375	20.5921	1.08586	0.118833
Q6FKB3	CAGL0L12936g	CgTOM71	2772.83	147.828	3011.35	62.5225	1.08602	0.119054
A0A0W0CA76	CAGL0G06754g	CgCDC10	1042.8	20.2397	1133.6	23.8896	1.08707	0.120449
A0A0W0E0S3	CAGL0C02761g	CgERP2	238.15	3.15858	259.125	4.87126	1.08807	0.121778
A0A0W0E0E3	CAGL0I08965g	CgLSB3	1118.38	53.8685	1217.05	36.8249	1.08823	0.121984
A0A0W0CE75	CAGL0E00847g	CgSEC7	1124.47	55.1564	1224.15	52.1614	1.08864	0.122529
Q6FWX1	CAGL0C02233g	CgMXR1	174.825	5.89767	190.525	8.51092	1.0898	0.124069
A0A0W0C657	CAGL0K06743g	CgYBP1	593.15	9.98882	649.65	30.5551	1.09525	0.131266
A0A0W0CIJ0	CAGL0L12760g	CgCAM1	3033.4	67.7177	3325.45	112.184	1.09628	0.132614
Q6FJ29	CAGL0M09647g	CgYMR155W	81.525	3.80296	89.6	4.83598	1.09905	0.136256
Q6FWS0	CAGL0C03399g	CgPOP2	327	16.0025	359.525	12.9033	1.09946	0.136802
Q6FNH1	CAGL0J11726g	CgTAF4	154.075	6.45052	169.65	10.1356	1.10109	0.138929
Q6FNU6	CAGL0J08954g	CgCPR6	1138.47	18.5575	1254.22	15.4232	1.10167	0.139694
A0A0W0EEI8	CAGL0L11352g	CgPOB3	874.725	40.2203	963.975	45.3059	1.10203	0.140166
A0A0W0CIL3	CAGL0D06160g	CgDST1	713.875	16.6608	788.125	16.8654	1.10401	0.142753
A0A0W0DKW7	CAGL0I10472g	CgPHB1	1068.52	27.4618	1179.83	54.3285	1.10416	0.142952
A0A0W0D2G6	CAGL0J02134g	CgINP51	104.45	4.26028	115.425	6.72278	1.10507	0.144143
Q6FPW9	CAGL0J00319g	CgINM1	266.925	14.3899	295.5	14.8649	1.10705	0.146724
Q6FXM1	CAGL0B04697g	CgRER1	1059.25	44.9766	1172.83	31.4354	1.10722	0.146945
A0A0W0CKM3	CAGL0I09218g	CgRGD1	443.475	16.7665	491.35	27.1957	1.10795	0.147898
Q6FVJ0	CAGL0E01507g	CgBSC6	71.2	4.72793	79.075	2.71094	1.1106	0.151344
A0A0W0EBJ0	CAGL0G00440g	CgLCB1	459.35	20.9343	511.6	23.4172	1.11375	0.155422
A0A0W0E2M2	CAGL0C04719g	CgVPS25	78.55	3.35112	87.575	5.49568	1.11489	0.156908
A0A0W0EA79	CAGL0H03861g	CgGBP2	257.85	11.1453	287.975	9.86623	1.11683	0.159412
A0A0W0CSB7	CAGL0K10934g	CgGYL1	406.15	10.2269	454.5	16.6531	1.11904	0.162268
Q6FLX7	CAGL0K12672g	CgYPT1	1257.83	41.4966	1408.77	58.7721	1.12001	0.16351
A0A0W0DD10	CAGL0D00242g	CgCNE1	113.725	7.02632	127.6	5.02859	1.122	0.166079
Q6FRZ5	CAGL0H04697g	CgSPT5	1310.15	69.3182	1470.7	50.0979	1.12254	0.166771
A0A0W0E132	CAGL0I08525g	CgNUT2	42	1.79629	47.225	2.75242	1.1244	0.169161
Q6FQN7	CAGL0I04774g	CgCSG2	114.775	4.09013	129.225	5.90558	1.1259	0.171077
Q6FRR8	CAGL0H06457g	CgSTE23	1654.02	61.215	1863.05	69.328	1.12637	0.171685
Q6FMH6	CAGL0K07986g	CgSRP54	734.75	48.7227	828.925	51.8318	1.12817	0.173988
A0A0W0DKC7	CAGL0F02123g	CgSEC4	581.55	28.3067	656.35	14.008	1.12862	0.174562
A0A0W0DGG9	CAGL0F02233g	CgYFR006W	1380.83	67.4944	1559.83	45.2114	1.12963	0.175854
Q6FW39	CAGL0D03190g	CgMEU1	995.05	39.3291	1125.35	31.3238	1.13095	0.177533
A0A0W0E143	CAGL0I08349g	CgSGV1	152.9	9.28978	172.975	6.61734	1.13129	0.177975
Q6FR32	CAGL0I01320g	CgOSM1	752.9	25.6794	852.425	45.5305	1.13219	0.179115
Q6FSE1	CAGL0H01265g	CgSRP101	366.175	16.0238	414.675	6.34422	1.13245	0.179448
Q6FTM0	CAGL0G01430g	CgLAP2	583.875	24.1645	661.475	6.23719	1.13291	0.180027
Q6FVD3	CAGL0E02805g	CgHIR1	25.9	0.890693	29.375	1.95342	1.13417	0.181637
A0A0W0CPG9	CAGL0I02992g	CgHCH1	261.7	19.3303	297.75	15.2623	1.13775	0.186188
Q6FNG6	CAGL0J11836g	CgCAT2	427.85	11.3685	487.475	8.69765	1.13936	0.188223
Q6FTL1	CAGL0G01672g	CgRPN7	471.225	31.4167	538.725	35.022	1.14324	0.193133
A0A0W0D948	CAGL0L08778g	CgTAF3	128.9	5.60535	147.4	11.785	1.14352	0.193484
A0A0W0EQ34	CAGL0M09185g	CgEMC2	703.55	27.8445	805.35	54.7747	1.14469	0.194963
A0A0W0DXN2	CAGL0M02431g	CgKES1	2063.65	108.463	2364.42	37.1223	1.14575	0.196291
Q6FNJ2	CAGL0J11264g	CgPBR1	98.9	4.28719	113.325	4.65573	1.14585	0.196424
Q6FTR7	CAGL0G00286g I	CgGAS1	568.8	20.9725	652.325	12.8212	1.14684	0.19767
A0A0W0D2C0	CAGL0H09350g	CgUBR1	444.125	7.17001	510.15	40.4319	1.14866	0.199956
A0A0W0CD32	CAGL0H10120g	CgMRX18	143.575	9.10837	164.95	6.8729	1.14888	0.200224
Q6FPM0	CAGL0J02750g	CgCAJ1	543.775	42.4473	624.975	22.2215	1.14933	0.200789
A0A0W0ERK6	CAGL0B01903g	CgDPB4	42.75	4.16373	49.175	2.69119	1.15029	0.202001
Q6FM86	CAGL0K10098g	CgTFB5	18.4	0.816497	21.175	1.3376	1.15082	0.202656
Q6FXA7	CAGL0B01441g	CgRPD3	308.625	18.7251	355.25	19.2649	1.15107	0.20298
A0A0W0CBR3	CAGL0A01023g	CgNMA1	208.75	9.77496	240.325	9.61505	1.15126	0.20321
A0A0W0C7V1	CAGL0I10516g	CgYGR130C	111.875	8.8183	128.825	5.62221	1.15151	0.203525
Q6FU38	CAGL0F06633g	CgUBX4	348.125	14.366	400.875	8.51836	1.15153	0.203547
A0A0W0D6B3	CAGL0G09889g	CgAOS1	45.025	2.76209	51.9	1.33417	1.15269	0.205008
A0A0W0EHC6	CAGL0G09955g	CgDPM1	1450.35	127.276	1676.45	118.756	1.15589	0.209008
A0A0W0D2G6	CAGL0J02134g	CgINP51	99.825	2.72443	115.425	6.72278	1.15627	0.209483
A0A0W0D8J8	CAGL0H07403g	CgKRE2	1201.67	92.8083	1392.6	35.5058	1.15888	0.212734
Q6FMC8	CAGL0K09086g	CgCLP1	113.575	10.0795	131.675	8.21477	1.15937	0.213336
Q6FXI5	CAGL0B03641g	CgCIN8	224.325	12.4036	260.225	19.4294	1.16004	0.214169
Q6FLD5	CAGL0L04246g	CgRPB2	1633.8	154.879	1896.9	32.1218	1.16104	0.215412
Q6FPE6	CAGL0J04422g	CgPIM1	549.35	43.5132	638.05	26.5256	1.16146	0.215944
Q6FLK2	CAGL0L02783g	CgMGM1	253.625	19.4529	295.25	11.9417	1.16412	0.21924
A0A0W0CRS6	CAGL0H10142g	CgARO3	1404.1	78.7514	1635.6	111.613	1.16487	0.220174
A0A0W0DI47	CAGL0L05874g	CgXRN1	1958.47	32.032	2283.12	84.6979	1.16577	0.221279
A0A0W0CFH8	CAGL0L08800g	CgRET3	997.725	33.4186	1163.6	29.2403	1.16625	0.221881
A0A0W0E6R1	CAGL0J10450g	CgSEC14	250.725	17.8918	292.95	19.9514	1.16841	0.224548
Q6FX88	CAGL0B00858g	CgSTE50	87.5	7.78203	102.45	3.95348	1.17086	0.227565
A0A0W0D0D9	CAGL0F05731g	CgPLP1	91.75	2.86298	107.5	8.01041	1.17166	0.228557
A0A0W0CUX2	CAGL0H01727g	CgEUG1	2408.47	71.9262	2830.25	129.281	1.17512	0.23281
A0A0W0CH57	CAGL0C00649g	CgVMA2	1739.03	108.25	2043.58	160.026	1.17513	0.232817
Q6FQY6	CAGL0I02442g	CgPUP2	629.175	37.3387	739.375	18.4189	1.17515	0.232845
Q6FQN1	CAGL0I04906g	CgPUP3	363.925	20.4291	427.925	29.7403	1.17586	0.233717
Q6FX11	CAGL0C01353g	CgSEC24	444.85	27.8244	523.975	20.6036	1.17787	0.236179
A0A0W0CWP3	CAGL0M11264g	CgTAF7	114.675	11.9422	135.075	2.44318	1.17789	0.23621
A0A0W0D3Q1	CAGL0M07447g	CgYMR027W	1303.17	76.6791	1535.47	52.6693	1.17826	0.236654
A0A0W0ELH2	CAGL0K00429g	CgNPA3	463.425	40.8547	546.85	22.1637	1.18002	0.238809
Q6FXW5	CAGL0A01067g	CgKEL3	649.275	51.5864	767.05	39.1069	1.18139	0.240491
A0A0W0CYT1	CAGL0K12496g	CgCAK1	46.675	3.10524	55.25	1.43643	1.18372	0.243324
A0A0W0CKL5	CAGL0I06578g	CgYER152C	62.5	2.15561	74.025	5.15259	1.1844	0.244156
A0A0W0CKK9	CAGL0I07777g	CgMPD2	36.1	1.45831	42.825	3.11702	1.18629	0.246454
Q6FW29	CAGL0D03432g	CgRNR4	2662.72	166.086	3159.92	116.105	1.18673	0.246987
A0A0W0DCE7	CAGL0K03289g	CgYMR099C	709.3	10.1807	843.175	24.681	1.18874	0.249436
A0A0W0D0Z5	CAGL0I00924g	CgGLO4	142.4	5.22366	169.375	12.8144	1.18943	0.250272
Q6FK15	CAGL0M01936g	CgPFF1	19.45	0.967815	23.15	1.98914	1.19023	0.251242
A0A0W0CF97	CAGL0J09394g	CgYDL124W	651.125	34.279	775.375	23.9632	1.19082	0.25196
Q6FIV4	CAGL0M11484g	CgARO1	3364.55	85.2026	4007	59.4949	1.19095	0.252109
A0A0W0DH96	CAGL0J05126g	CgBNA3	508.425	49.0562	605.825	48.7879	1.19157	0.252866
Q6FUH6	CAGL0F03421g	CgZDS1	42.825	4.70558	51.05	3.34913	1.19206	0.253458
A0A0W0EP43	CAGL0K10494g	CgUBP6	1313.5	93.2714	1574.53	161.393	1.19872	0.2615
A0A0W0CSY4	CAGL0F07315g	CgSNF4	164.725	12.8207	197.675	17.7491	1.20003	0.263071
Q6FPQ6	CAGL0J01914g	CgIST3	17.125	1.35247	20.575	0.684958	1.20146	0.264788
Q6FRR7	CAGL0H06479g	CgREH1	250.075	9.96406	300.775	13.0093	1.20274	0.266324
A0A0W0CD75	CAGL0I07183g	CgSFL1	150.575	8.33121	181.25	3.77845	1.20372	0.267499
A0A0W0CWZ0	CAGL0H04653g	CgERG6	1522.97	102.251	1833.75	162.855	1.20406	0.267905
A0A0W0DQL3	CAGL0M11814g	CgPRP45	26.2	2.06074	31.55	1.21792	1.2042	0.268073
Q6FJ09	CAGL0M10087g	CgYAP3	243.925	17.759	294.425	8.38187	1.20703	0.271463
Q6FMU6	CAGL0K05093g	CgYME1	821.325	67.6932	991.625	64.6891	1.20735	0.271842
A0A0W0CUY2	CAGL0H02189g	CgTMA23	347.725	33.2918	419.95	37.1385	1.20771	0.272271
A0A0W0DDK5	CAGL0K12276g	CgPHO88	1677.27	69.4766	2029.6	68.0749	1.21006	0.275076
Q6FP08	CAGL0J07568g	CgLAP3	2084.2	48.8869	2523.97	72.9338	1.211	0.276204
Q6FRV2	CAGL0H05665g	CgGLR1	1485.27	31.2542	1798.97	27.9155	1.21121	0.276445
Q6FNA0	CAGL0K01595g	CgARP2	744.85	60.1614	903.125	66.7513	1.21249	0.277976
A0A0W0CB69	CAGL0F01199g	CgPRE6	977.8	46.9873	1188.92	22.7734	1.21592	0.282046
Q6FK31	CAGL0M01562g	CgYDR391C	1559.83	189.655	1898.12	163.917	1.21688	0.283191
A0A0W0E0T4	CAGL0D06292g	CgRPT6	702.15	33.0192	854.725	53.2489	1.2173	0.283681
A0A0W0DDW9	CAGL0K09526g	CgRPT3	781.575	77.4124	952.75	45.274	1.21901	0.285713
Q6FRT0	CAGL0H06193g	CgFUN30	327.925	40.1835	399.8	16.7819	1.21918	0.285913
Q6FTR7	CAGL0G00286g	CgGAS1	533.825	22.1356	652.325	12.8212	1.22198	0.289224
Q6FPA7	CAGL0J05346g	CgSRM1	984.05	56.2702	1202.65	66.8573	1.22214	0.289413
Q9C1R8	CAGL0H01837g	CgPTK2	276.025	16.523	337.675	21.4229	1.22335	0.290836
A0A0W0D6P6	CAGL0G02255g	CgHBS1	613.85	56.1676	752.2	48.991	1.22538	0.29323
A0A0W0DC70	CAGL0D02398g	CgTML25	174.075	5.2239	213.7	4.40606	1.22763	0.295878
A0A0W0DM74	CAGL0M06127g	CgSEC66	503.625	48.6235	618.375	33.2747	1.22785	0.296132
Q6FSE0	CAGL0H01287g	CgSSD1	836.425	56.7663	1027.35	89.4311	1.22826	0.29662
Q6FR86	CAGL0H10582g	CgUBP1	1029.33	119.188	1264.42	111.692	1.2284	0.296783
Q6FKS1	CAGL0L09152g	CgRPN11	996.45	29.5157	1224.08	58.4148	1.22844	0.296823
Q6FRU9	CAGL0H05731g	CgSEC62	197.525	21.8276	242.675	19.8039	1.22858	0.29699
Q6FKV9	CAGL0L08250g	CgSSL2	340.425	18.5151	418.575	12.1541	1.22957	0.298149
A0A0W0CYA4	CAGL0H08547g	CgMAK3	221.375	22.3061	272.4	28.5301	1.23049	0.299234
Q6FNY5	CAGL0J08074g	CgPDR17	679.275	59.7299	836.6	24.1069	1.23161	0.300542
A0A0W0CQ29	CAGL0D01650g	CgTFB4	61.025	3.29987	75.25	3.19844	1.2331	0.302291
Q6FRE5	CAGL0H09196g	CgVRG4	197.825	22.7292	244.15	10.768	1.23417	0.303543
Q6FNV5	CAGL0J08756g	CgHRD3	64.6	4.22453	79.9	6.36606	1.23684	0.306661
Q6FLT4	CAGL0L00825g	CgAGE2	109.575	6.04834	135.575	11.6732	1.23728	0.307172
Q6FRE4	CAGL0H09218g	CgSDT1`	847	45.2452	1050.05	93.6777	1.23973	0.310024
Q6FLV8	CAGL0L00297g	CgTAF2	34.775	4.40028	43.125	3.09448	1.24012	0.310474
A0A0W0CYL5	CAGL0H09108g	CgCUB1	638.6	14.0928	792.425	42.1898	1.24088	0.311362
A0A0W0EJD2	CAGL0I06985g	CgBOL2	55.7	5.78043	69.2	3.99583	1.24237	0.313095
Q6FLN3	CAGL0L02101g	CgBSD2	52.175	6.41008	64.9	6.34245	1.24389	0.31486
Q6FSF1	CAGL0H01001g	CgRVB2	1008.23	60.4697	1256.2	45.3652	1.24595	0.317249
Q6FW50	CAGL0D02948g	CgKAR2	4616.18	238.251	5756.2	235.844	1.24696	0.318419
A0A0W0ECM3	CAGL0H00935g	CgYAR1	371.95	16.0699	464.625	33.327	1.24916	0.320958
A0A0W0E7E9	CAGL0J08008g	CgORC5	15.425	2.1469	19.275	1.58404	1.24959	0.32146
A0A0W0DPU3	CAGL0A02750g	CgRPT5	896.475	77.0092	1122.25	136.886	1.25185	0.324059
A0A0W0DJD3	CAGL0E05412g	CgKRE5	353.175	33.4267	442.125	53.0617	1.25186	0.324071
Q6FP56	CAGL0J06490g	CgCUE4	141.95	11.1745	177.8	11.3511	1.25255	0.324872
Q6FSG1	CAGL0H00781g	CgYPL247C	69.225	8.22613	86.85	2.63502	1.2546	0.327233
A0A0W0DAN4	CAGL0L11440g	CgTCB3	983.3	90.7896	1233.8	147.166	1.25475	0.327405
Q6FXE7	CAGL0B02519g	CgPGA3	430.3	58.855	540.075	23.7935	1.25511	0.327817
A0A0W0CMM9	CAGL0J00605g	CgRPN1	1518.02	109.277	1907.2	69.0886	1.25637	0.329261
Q6FRC2	CAGL0H09746g	CgYND1	53.975	4.75281	67.85	8.65275	1.25706	0.330057
Q6FRF7	CAGL0H08932g	CgSEC27	2525.22	52.5069	3177.1	49.4939	1.25815	0.331299
Q6FJW5	CAGL0M03047g	CgGPI12	190.7	10.0083	240.325	21.8039	1.26023	0.333682
A0A0W0DKJ4	CAGL0F03135g	CgRPN9	173.925	17.226	219.2	10.8003	1.26031	0.333783
Q6FNY4	CAGL0J08096g	CgUFD1	316.925	18.9837	399.675	13.6678	1.2611	0.334686
A0A0W0EDN1	CAGL0E05126g	CgCDC43	39.025	5.19832	49.225	3.65639	1.26137	0.334993
Q6FXR6	CAGL0A04719g	CgPRE4	1173.08	64.3665	1482.23	124.912	1.26354	0.337469
A0A0W0CVW6	CAGL0L00517g	CgRTP1	110.6	11.278	140	10.8989	1.26582	0.340075
Q6FWM9	CAGL0C04367g	CgECM15	55.725	2.17773	70.65	2.84429	1.26783	0.342365
Q6FQE4	CAGL0I06919g	CgCOG1	15.775	1.07819	20.05	0.768115	1.271	0.345962
A0A0W0D1C3	CAGL0I04884g	CgRPT2	517.85	22.8582	658.925	11.6594	1.27242	0.34758
A0A0W0CTY7	CAGL0H02739g	CgMAS1	273.5	14.487	348.725	20.031	1.27505	0.350549
Q6FSD0	CAGL0H01507g	CgRSC3	57.8	8.62438	73.7	2.96423	1.27509	0.350595
A0A0W0D1N7	CAGL0I02046g	CgYPR127W	555.425	64.0046	710.075	86.1523	1.27844	0.354379
Q6FL02	CAGL0L07238g	CgRPN6	298.85	14.1135	382.175	18.904	1.27882	0.354812
Q6FRT2	CAGL0H06149g	CgCCR4	211.6	24.0204	270.975	30.5852	1.2806	0.35682
Q6FQ02	CAGL0I10406g	CgPRE9	843.875	31.8802	1081.7	6.54879	1.28182	0.358199
Q6FV80	CAGL0E04070g	CgEFM1	230.85	16.5981	295.975	13.245	1.28211	0.358519
Q6FR33	CAGL0I01298g	CgAPE4	1094.42	46.5835	1407.03	21.8381	1.28563	0.362475
A0A0W0CYJ4	CAGL0H08371g	CgHEM12	388.825	28.7987	500.25	43.8437	1.28657	0.363528
A0A0W0DT79	CAGL0E05346g	CgVMA4	1798.88	53.7582	2316.43	187.269	1.28771	0.364805
A0A0W0C7V5	CAGL0C00451g	CgYBR137W	936.35	60.3859	1206.5	51.6183	1.28851	0.365708
A0A0W0CJP9	CAGL0M08932g	CgYDR476C	126.75	17.393	163.65	16.4084	1.29112	0.368628
Q6FYA8	CAGL0A03212g	CgATO3	47.325	2.15465	61.125	4.0103	1.2916	0.36916
A0A0W0CEV7	CAGL0J07128g	CgAIM2	438.6	15.2361	568.175	62.5232	1.29543	0.37343
Q6FMD6	CAGL0K08910g	CgRPT4	1172.5	112.222	1520.25	112.074	1.29659	0.374721
Q6FWB9	CAGL0D01386g	CgMED1	105.375	6.99637	136.675	12.3219	1.29703	0.375217
Q6FUA7	CAGL0F04961g	CgSMD2	110	7.94061	142.925	18.4283	1.29932	0.377755
A0A0W0CHK4	CAGL0C01375g	CgYIL108W	587.625	71.2611	763.825	41.0558	1.29985	0.378346
A0A0W0CYZ9	CAGL0H06523g	CgPAN6	331.375	13.5679	431.85	20.4455	1.30321	0.382066
A0A0W0D2E3	CAGL0J04224g	CgMDJ1	410.225	62.8869	535.1	29.3684	1.30441	0.383393
A0A0W0CLR5	CAGL0M14003g	CgPRE5	657.9	27.5995	864.975	39.1874	1.31475	0.39479
A0A0W0CWG2	CAGL0B01419g	CgRIB4	1233.73	160.123	1623.4	67.512	1.31585	0.395997
A0A0W0CPP8	CAGL0D02486g	CgRDS1	24.5	3.228	32.325	2.23663	1.31939	0.399869
Q6FVS5	CAGL0D06006g	CgRAD7	61.65	3.92301	81.45	7.12063	1.32117	0.401814
Q6FJ68	CAGL0M08756g	CgEXG2	132.275	2.86516	175.575	17.3002	1.32735	0.408547
Q6FWU5	CAGL0C02805g	CgGPN2	66.6	8.40119	88.5	8.07506	1.32883	0.410155
A0A0W0E5S4	CAGL0L03630g	CgGSH1	281.45	16.0959	374.15	24.951	1.32937	0.410738
Q6FQT6	CAGL0I03674g	CgRPN5	865.425	23.5918	1156.03	12.5945	1.33579	0.417692
Q6FMD8	CAGL0K08866g	CgRPN8	599.625	31.3296	804.275	36.797	1.3413	0.423628
A0A0W0D7S4	CAGL0K09790g	CgSRV2	50.9	9.82751	68.4	9.31343	1.34381	0.426331
Q6FXZ8	CAGL0A01221g	CgAQY1	201.625	14.609	271.525	29.0511	1.34668	0.429411
Q6FK74	CAGL0M00572g	CgEFM3	27.225	5.05857	36.7	3.64234	1.34803	0.430848
Q6FVK5	CAGL0E01177g	CgCPR1	2435.8	235.036	3289.82	159.405	1.35061	0.433615
Q6FUI7	CAGL0F03157g	CgCYM1	197.575	8.53712	267.15	21.2122	1.35214	0.43525
A0A0W0ECG8	CAGL0H00330g	CgFMP27	86.825	9.80829	117.425	9.84018	1.35243	0.435557
A0A0W0CEG7	CAGL0E03982g	CgVMR1	248.425	43.8902	337.25	34.3766	1.35755	0.441008
A0A0W0DZ13	CAGL0M04081g	CgPFS2	66.925	4.68072	90.9	11.4184	1.35824	0.441735
Q6FIP2	CAGL0M12859g	CgRPN2	2385.92	159.731	3243.25	155.636	1.35933	0.442892
A0A0W0C875	CAGL0M08910g	CgSNF1	719.025	63.2518	977.625	17.6262	1.35965	0.443239
A0A0W0D6E6	CAGL0G08800g	CgMET18	87.85	5.73556	119.475	7.79418	1.35999	0.443595
Q6FJ90	CAGL0M08250g	CgZRT3	103.725	17.52	141.1	9.58158	1.36033	0.443954
A0A0W0D2D0	CAGL0H09548g	CgPRE1	637.025	97.7064	868.775	76.3914	1.3638	0.447633
A0A0W0CLS9	CAGL0M10527g	CgUTP20	545.425	89.3904	745.85	61.916	1.36747	0.451505
A0A0W0CHS4	CAGL0H00418g	CgTMT1	306	32.6064	418.675	62.9932	1.36822	0.452299
A0A0W0EQ35	CAGL0H05599g	CgYDC1	260.55	19.268	356.675	16.8542	1.36893	0.45305
A0A0W0CEX0	CAGL0J09350g	CgCDC48	4485.43	215.099	6142.82	176.262	1.36951	0.453658
A0A0W0CE71	CAGL0F08789g	CgMCY1	286.15	23.5414	392.25	29.9709	1.37078	0.455002
Q6FLU4	CAGL0L00605g	CgCNB1	167.8	15.5707	230.625	10.1874	1.3744	0.458806
A0A0W0CZ97	CAGL0L05610g	CgSPT10	40	5.74804	55.025	5.89936	1.37563	0.460087
Q6FSC6	CAGL0H01595g	CgRBA50	423.5	50.029	585.85	44.2707	1.38335	0.468169
Q6FRT4	CAGL0H06105g	CgPRE10	576.875	48.9789	800.725	61.9463	1.38804	0.473048
Q6FRN2	CAGL0H07249g	CgDYS1	1490.85	55.0445	2072.85	67.1777	1.39038	0.475481
Q6FJ22	CAGL0M09801g	CgNNT1	434.625	51.3755	604.325	95.4609	1.39045	0.475553
A0A0W0EQ69	CAGL0H04169g	CgYML082W	102.475	7.6452	142.575	4.14116	1.39131	0.476449
Q6FP06	CAGL0J07612g	CgZWF1	2331.17	230.21	3254.1	314.989	1.39591	0.481201
Q6FUD7	CAGL0F04279g	CgRIB1	69.825	6.69695	97.55	7.69307	1.39706	0.482398
A0A0W0CS67	CAGL0F04477g	CgPRE7	264.55	29.5964	372.2	8.31665	1.40692	0.492537
A0A0W0EQR3	CAGL0K05203g	CgYOP1	540.975	48.9051	763.775	97.3321	1.41185	0.497586
Q6FVN1	CAGL0E00583g	CgTRX3	169.4	15.7546	239.475	14.2734	1.41367	0.499441
Q6FPI5	CAGL0J03564g	CgSED4	302.8	52.0016	430	32.7446	1.42008	0.505971
A0A0W0CCL4	CAGL0M13761g	CgYME2	385.925	53.3043	551.55	84.4098	1.42916	0.515171
A0A0W0CHT6	CAGL0H01881g	CgCDC8	177.275	9.53952	253.5	17.9549	1.42998	0.515997
A0A0W0D3I7	CAGL0M01628g	CgSCA7	151.15	12.7396	216.275	14.8682	1.43086	0.516886
A0A0W0D587	CAGL0L06402g	CgYCF1	1215.85	62.8326	1741.58	92.2865	1.43239	0.518427
Q6FM38	CAGL0K11297g	CgYDR248C	60.85	4.29146	87.325	9.43977	1.43509	0.521137
Q6FXT9	CAGL0A04807g	CgRPN12	1156.03	9.31823	1660.33	10.5746	1.43624	0.522293
Q6FSE7	CAGL0H01089g	CgINM2	71.15	15.5543	102.35	15.9544	1.43851	0.524575
Q6FJV9	CAGL0M03179g	CgYKR018C	12.35	1.25033	17.775	2.63992	1.43927	0.525339
A0A0W0CKD6	CAGL0F07601g	CgCWP2	128.15	31.7911	184.675	18.1235	1.44108	0.527155
A0A0W0CU96	CAGL0H03641g	CgPYP1	1436.65	55.7713	2074.55	74.9404	1.44402	0.53009
Q6FM51	CAGL0K10978g	CgLYS4	78.35	13.2226	113.65	8.02226	1.45054	0.536592
A0A0W0DM16	CAGL0M04983g	CgMBF1	1974.72	72.5088	2867.78	104.518	1.45224	0.53828
Q6FXE0	CAGL0B01683g	CgTMN2	71.875	17.5302	104.4	7.81281	1.45252	0.53856
Q6FLQ7	CAGL0L01485g	CgGSF2	827.075	70.0746	1210.53	194.117	1.46362	0.549543
Q6FJJ0	CAGL0M05929g	CgPAM17	240.475	18.2378	352.075	20.3757	1.46408	0.549996
A0A0W0DHS1	CAGL0J05962g	CgCUZ1	44.2	2.44268	64.75	6.34166	1.46493	0.550834
A0A0W0CFZ1	CAGL0M09427g	CgSFT2	80.7	22.1103	118.65	18.3328	1.47026	0.556072
A0A0W0CRR3	CAGL0H09944g	CgZTA1	303.4	20.3971	448.425	52.2464	1.478	0.563646
A0A0W0CXA8	CAGL0M05687g	CgNPY1	400.875	63.51	593.175	28.4276	1.4797	0.565305
A0A0W0CDL4	CAGL0D04268g	CgCTF18	34	7.53569	50.375	7.44194	1.48162	0.567173
A0A0W0D643	CAGL0G02783g	CgSHQ1	16.175	1.7595	24.15	1.17898	1.49304	0.578257
Q6FLT6	CAGL0L00781g	CgMET30	25.525	1.89627	38.325	3.01482	1.50147	0.586375
A0A0W0DB26	CAGL0J05852g	CgIFA38	358.525	38.1181	538.45	56.639	1.50185	0.586739
Q6FN75	CAGL0K02167g	CgSAK1	59.45	12.0732	89.325	1.513	1.50252	0.587387
Q6FS77	CAGL0H02827g	CgJEM1	22.375	6.29358	33.65	1.62173	1.50391	0.588719
A0A0W0EK90	CAGL0G04961g	CgGRX8	438.375	34.5553	661.825	36.0857	1.50972	0.594284
Q6FRP3	CAGL0H07007g	CgPRE8	785.4	70.5661	1191.12	122.133	1.51658	0.600825
A0A0W0CM06	CAGL0H10032g	CgRFS1	511.325	31.6317	775.625	76.6917	1.51689	0.601119
Q6FIK0	CAGL0M13805g	CgMP65	13.3	2.80832	20.55	2.88964	1.54511	0.627712
Q6FUH7	CAGL0F03399g	CgSCS7	1452.48	57.9174	2248.53	371.505	1.54806	0.630465
A0A0W0E891	CAGL0I02574g	CgOYE2	2451.25	26.105	3803.72	130.751	1.55175	0.633895
A0A0W0CLI8	CAGL0H09768g	CgFMP52	431.375	40.4659	674.8	99.6234	1.5643	0.645518
A0A0W0DP33	CAGL0B04631g	CgINP53	319.775	72.968	503.15	47.0822	1.57345	0.653931
A0A0W0C7Q0	CAGL0H04103g	CgUFO1	54.725	2.71953	86.2	3.29343	1.57515	0.655488
A0A0W0DMD0	CAGL0M04191g	CgYPS1	143.3	10.0163	227.8	17.5649	1.58967	0.668729
A0A0W0CX61	CAGL0M07007g	CgFUB1	49.15	7.36048	80.05	10.0964	1.62869	0.70371
Q6FKA1	CAGL0L13200g	CgBOS1	30.475	4.67858	51.425	8.59161	1.68745	0.754844
Q6FS04	CAGL0H04499g	CgHLJ1	247.3	37.8493	419.475	74.3157	1.69622	0.762323
Q6FLF5	CAGL0L03806g	CgNOP15	250.8	28.9903	430.35	41.319	1.71591	0.778973
Q6FTP2	CAGL0G00946g	CgERV1	81.725	6.73071	140.4	10.1702	1.71796	0.780694
Q6FQN3	CAGL0I04862g	CgSNQ2	1216.03	69.7792	2162.03	33.1625	1.77794	0.83021
Q6FLD2	CAGL0L04312g	CgPUP1	206.125	58.5844	375.575	42.4826	1.82207	0.865582
Q6FQA0	CAGL0I07931g	CgREX4	153.1	33.4913	284.175	16.067	1.85614	0.892305
A0A0W0D7M3	CAGL0K08536g	CgAPE1	412.025	46.795	767.1	138.303	1.86178	0.896683
Q6FP14	CAGL0J07436g	CgPDR16	746.65	77.5436	1448.2	135.464	1.9396	0.955757
A0A0W0D217	CAGL0H06853g	CgADH6	582.1	58.6268	1141.45	138.533	1.96092	0.971529
A0A0W0DCS9	CAGL0K03509g	CgHFD1	547.05	37.9867	1094.42	48.8502	2.00059	1.00043
Q6FJ80	CAGL0M08492g	CgPIR3	133.125	35.8753	317.65	89.2275	2.3861	1.25466
Q6FII9	CAGL0M14047g	CgADH6	118.85	9.15296	293.25	27.8628	2.4674	1.30299
O74208	CAGL0F02717g	CgPDH1	338.05	48.9379	873.375	53.9813	2.58357	1.36936
Q9P4S5	CAGL0L11858g	CgCCA1	169.7	37.8701	454.925	33.2448	2.68076	1.42264
A0A0W0DWB4	CAGL0K12958g	CgYML131W	315.925	24.8263	932.5	123.425	2.95165	1.56152
A0A0W0CGS3	CAGL0M12947g	CgPUP1	400.25	38.8703	2016.35	190.977	5.03773	2.33277
Reduced Proteins
Q6FVR0	CAGL0D06424g	CgACO1	3630.15	98.351	2498.78	91.4539	0.688339	-0.538808
O74197	CAGL0K10340g	CgADE2	1355.9	142.758	1034.38	132.529	0.76287	-0.390492
Q6FY38	CAGL0A02299g	CAGL0A02299g	68.2	8.85701	49.375	5.92361	0.723974	-0.465991
Q6FPE0	CAGL0J04554g	CgAAT2	588.7	44.3588	505.725	8.89696	0.859054	-0.219179
Q6FN37	CAGL0K03047g	CgABF2	554.675	23.7407	449.65	59.1667	0.810655	-0.30284
A0A0W0CC42	CAGL0J04268g	CgACH1	337.275	47.5269	226.675	7.73106	0.672078	-0.5733
Q6FQQ2	CAGL0I04444g	CgADE1	1643.98	119.709	1286.33	119.038	0.782448	-0.353933
A0A0W0DYU6	CAGL0K05027g	CgADE12	2680.38	177.169	2215.65	260.999	0.826619	-0.274705
Q6FUK4	CAGL0F02761g	CgADE3	464.1	19.7773	425.175	10.8804	0.916128	-0.126379
A0A0W0EHY7	CAGL0M13717g	CgADE4	2482.95	233.935	2048.3	216.264	0.824946	-0.277628
Q6FRK3	CAGL0H07887g	CgADE5,7	4040.18	191.184	3292.4	173.477	0.814915	-0.295278
A0A0W0D4V7	CAGL0L07744g	CgADP1	347.575	9.42598	311.675	7.27754	0.896713	-0.157282
A0A0W0CT32	CAGL0F05247g	CgAPD1	22.725	1.76895	18.625	2.54346	0.819582	-0.28704
Q6FSX4	CAGL0G07106g	CgAPT1	621.575	11.4133	593.975	6.40591	0.955597	-0.0655263
Q6FPK4	CAGL0J03124g	CgARG5,6	27.825	1.5756	17.75	1.13284	0.637916	-0.648563
A0A0W0DFA2	CAGL0D02090g	CgASC1	5520.27	260.057	4677.25	309.723	0.847286	-0.239079
A0A0W0CKL4	CAGL0I07969g	CgATP19	141	24.7789	48.275	2.20964	0.342376	-1.54635
Q6FN64	CAGL0K02409g	CgATP20	591.225	68.6723	261.9	25.2128	0.442979	-1.17469
A0A0W0DY90	CAGL0I04686g	CgATP3	1428.12	327.825	628.15	99.6948	0.439842	-1.18494
A0A0W0CU19	CAGL0H05489g	CgATP4	1333.52	218.352	808.675	10.2987	0.606419	-0.721613
A0A0W0DTA9	CAGL0F09207g	CgBAT1	1129.05	72.0193	958.675	55.5691	0.849099	-0.235996
A0A0W0CM02	CAGL0M00176g	CgBAT2	2215.47	303.847	1312.92	89.7943	0.592616	-0.754832
A0A0W0E033	CAGL0E05830g	CgCBP3	119.125	4.47316	109.5	4.47586	0.919202	-0.121545
Q6FMG7	CAGL0K08184g	CgCCP1	1744.97	45.5892	1408.78	61.0976	0.807333	-0.308765
Q6FL40	CAGL0L06424g	CgCCW22	67.25	5.78763	53.575	2.36837	0.796654	-0.327974
Q6FS26	CAGL0H03993g	CgCIT1	322.225	45.5821	224.8	9.71219	0.697649	-0.519426
Q6FJB0	CAGL0M07722g	CgCLU1	5342.53	278.143	3811.15	118.192	0.713361	-0.487295
Q85QA3	CAGLFMP04	CgCOX1	602.6	32.5371	220.375	20.9893	0.365707	-1.45124
P43373	CAGLFMP11	CgCOX2	585.125	67.4871	279.475	39.6491	0.477633	-1.06603
Q6FL51	CAGL0L06160g	CgCOX4	1363.15	240.181	716.275	96.5597	0.525456	-0.928359
B4UMY0	CAGL0C01325g	CgCOX5B	260.05	35.2572	164.575	15.9746	0.632859	-0.660044
Q6FPW4	CAGL0J00429g	CgCOX6	1735.83	65.1993	790.925	39.1227	0.455648	-1.13401
B4UMY3	CAGL0C02623g	CgCOX8	137.325	36.9908	74.25	6.60328	0.540688	-0.887131
Q5R1Y7	CAGL0K10868g	CgCTA1	1613.15	105.342	1335.03	58.0184	0.827589	-0.273014
A0A0W0ER20	CAGL0L10406g	CgCYT1	330.675	45.7925	255.225	11.7945	0.77183	-0.373644
Q6FY04	CAGL0A02112g	CgDED81	3669.03	71.6437	3326.03	139.696	0.906515	-0.141598
A0A0W0CJY0	CAGL0K02827g	CgDID4	173.4	5.55758	152.45	2.31589	0.879181	-0.185768
A0A0W0D3X6	CAGL0M02937g	CgDSK2	339.1	22.7554	210.825	22.1885	0.621719	-0.685665
A0A0W0CG01	CAGL0M09449g	CgECM21	157.375	27.8773	85.925	10.2321	0.545989	-0.873057
Q6FJH6	CAGL0M06237g	CgEHT1	971.325	50.0347	770.65	17.1327	0.793401	-0.333878
Q6FLV7	CAGL0L00319g	CgERG20	761.35	45.9868	679.625	29.7579	0.892658	-0.163821
Q6FTE1	CAGL0G03223g	CgESP1	135.475	36.1451	18.55	2.47723	0.136926	-2.86854
Q0Z9A9	CAGL0L00671g	CgFCY21	29.9	2.77369	19.975	2.79091	0.66806	-0.58195
Q6FUW2	CAGL0F00187g	CgFET4	25.775	2.64748	10.125	1.513	0.392823	-1.34805
A0A0W0CIB7	CAGL0I10494g	CgFHN1	71.325	13.4874	48.475	6.83636	0.679635	-0.557167
Q6FMA3	CAGL0K09724g	CgFPR1	1928.55	99.478	1715.55	85.5053	0.889554	-0.168845
Q6FXK5	CAGL0B03201g	CgFPT1	111.5	6.11392	94.65	5.07641	0.848879	-0.236369
A0A0W0CXV7	CAGL0M06259g	CgFZO1	79.65	13.6717	56.95	10.9293	0.715003	-0.483978
A0A0W0E0E2	CAGL0I08327g	CgGCD11	4227.25	97.5254	3788.82	169.014	0.896286	-0.157969
Q6FVZ0	CAGL0D04356g	CgGCV1	869.025	48.3603	485.675	14.7647	0.558873	-0.839406
Q6FLV2	CAGL0L00429g	CgGCV2	1162.5	43.1717	714.8	41.8328	0.614882	-0.701619
Q6FPL4	CAGL0J02904g	CgGIP2	74.425	6.66702	60.825	2.79807	0.817266	-0.291123
Q6FPR4	CAGL0J01595g	CgGLM6	69.325	3.85346	57.525	5.52049	0.829787	-0.269187
Q6FMT6	CAGL0K05357g	CgGLN1	1576.58	41.9414	1277.25	28.1579	0.810142	-0.303753
Q6FLC2	CAGL0L04532g	CgGLN4	31.925	4.79887	23.45	4.11947	0.734534	-0.445099
Q6FTB9	CAGL0G03707g	CgGLO3	1103.83	20.1432	1008.15	46.813	0.913324	-0.130801
Q6FQH2	CAGL0I06248g	CgHAL5	64.05	4.69645	44.925	3.29279	0.701405	-0.51168
Q6FR48	CAGL0I00968g	CgHIR2	56.7	4.09959	43.975	1.41745	0.775573	-0.366665
A0A0W0DEM8	CAGL0B00902g	CgHIS4	1643.88	265.067	1032.72	103.496	0.628226	-0.670644
Q6FQN9	CAGL0I04730g	CgHMT1	1687.83	58.2548	1468.83	69.1924	0.870247	-0.200503
A0A0W0DNI7	CAGL0E01947g	CgHRP1	455.25	68.0289	342.9	6.44826	0.753213	-0.408871
Q6FQ16	CAGL0I09900g	CgHSH49	110.975	8.26292	96.6	3.27821	0.870466	-0.20014
A0A0W0CMU5	CAGL0C04389g	CgHTB2	624.1	45.3478	540.925	33.0041	0.866728	-0.206349
Q6FTG5	CAGL0G02673g	CgIDH1	2081.78	167.381	1745.28	60.9154	0.838359	-0.25436
A0A0W0CTV5	CAGL0L10824g	CgIMG1	329.475	26.7666	205.7	30.1434	0.624327	-0.679627
Q6FPH1	CAGL0J03872g	CgKIN4	81.025	5.71278	68.4	5.96042	0.844184	-0.244371
Q6FNP0	CAGL0J10186g	CgLAT1	1247.6	42.9571	1028.12	28.212	0.824082	-0.27914
A0A0W0DKV3	CAGL0I10923g	CgLIP5	405.8	58.2756	270.625	43.9751	0.666893	-0.584474
A0A0W0DKL4	CAGL0F01947g	CgLPD1	2455.25	152.206	2004.05	52.7022	0.81623	-0.292951
A0A0W0CI50	CAGL0L12914g	CgLPX2	2449.67	171.883	2060	60.5125	0.840928	-0.249946
A0A0W0DDH4	CAGL0L02035g	CgMAE1	602.75	43.8641	425.825	73.5987	0.70647	-0.501299
A0A0W0E4S8	CAGL0L05236g	CgMDH1	1082.67	32.747	831.825	105.485	0.768305	-0.380248
Q6FX67	CAGL0B00396g	CgMIC10	403.05	32.8606	265.175	30.5367	0.657921	-0.604014
Q6FSU7	CAGL0G07711g	CgMIC60	537.875	74.9996	372.65	56.6266	0.692819	-0.52945
A0A0W0E994	CAGL0H08822g	CgMMT1	40.075	4.50731	30.975	3.5453	0.772926	-0.371598
A0A0W0CDX4	CAGL0I10989g	CgMRM1	61.7	3.38231	25.95	4.39507	0.420583	-1.24954
Q6FY34	CAGL0A02387g	CgMRP1	319.075	25.4474	255.35	10.3758	0.800282	-0.32142
Q6FNB0	CAGL0K01375g	CgMRP10	246.15	22.8768	164.475	7.29126	0.66819	-0.581669
A0A0W0DQ75	CAGL0M10329g	CgMRP17	199.55	9.7579	166.525	3.84307	0.834503	-0.261012
Q6FS01	CAGL0H04565g	CgMRP21	163.75	6.50461	125.125	9.02935	0.764122	-0.388125
A0A0W0D0A3	CAGL0I03036g	CgMRPL10	255.825	40.7842	187.1	20.3304	0.731359	-0.451348
A0A0W0D9N2	CAGL0L02233g	CgMRPL13	525.875	62.0766	421.625	45.9965	0.801759	-0.318759
A0A0W0EL43	CAGL0E03520g	CgMRPL15	30.5	3.76298	22.3	2.76526	0.731148	-0.451766
A0A0W0D703	CAGL0G02277g	CgMRPL20	43.875	7.8517	30.5	3.94715	0.695157	-0.52459
A0A0W0DB91	CAGL0J11198g	CgMRPL22	195.675	21.6381	111.4	48.4291	0.569311	-0.81271
Q6FXK2	CAGL0B03267g	CgMRPL27	122.175	4.86441	84.075	0.953502	0.688152	-0.5392
A0A0W0CZV3	CAGL0I09372g	CgMRPL37	68.475	4.20109	58.575	2.89871	0.855422	-0.225293
Q6FUG5	CAGL0F03663g	CgMRPL40	270.925	36.848	150.725	3.33004	0.556335	-0.845975
Q6FST7	CAGL0G07931g	CgMRPS12	148.175	8.07522	81.025	6.49994	0.54682	-0.870863
A0A0W0D900	CAGL0L08734g	CgMRPS16	194.4	6.6106	112.3	26.3698	0.577675	-0.79167
Q6FJS9	CAGL0M03883g	CgMRPS18	354.025	41.384	233.05	26.8274	0.658287	-0.603212
Q6FQ61	CAGL0I08877g	CgMRPS35	308.7	26.7399	197.375	15.5721	0.639375	-0.645266
Q6FJ32	CAGL0M09603g	CgMRPS8	232.525	24.0838	174.6	18.3893	0.750887	-0.413332
Q6FL25	CAGL0L06732g	CgMRPS9	140.45	11.8498	60.025	26.9608	0.427376	-1.22642
A0A0W0CX24	CAGL0M09537g	CgMRX3	21.3	0.382971	15.55	1.75404	0.730047	-0.453939
Q6FX33	CAGL0C00671g	CgMSC3	832.9	44.324	686.8	48.5591	0.824589	-0.278253
A0A0W0CQ08	CAGL0A03927g	CgMSS51	622.8	48.773	543.325	10.2223	0.872391	-0.196954
A0A0W0EBW4	CAGL0G02189g	CgMTD1	1429.53	172.925	1044.7	135.515	0.730802	-0.452447
A0A0W0EAP8	CAGL0K09768g	CgNAM9	734.175	54.9143	447.125	50.669	0.609017	-0.715446
Q6FXF1	CAGL0B02431g	CgNDI1	702.5	39.541	582.35	40.735	0.828968	-0.270612
A0A0W0CPY3	CAGL0I01584g	CgNUP85	148.775	5.24301	131.225	2.83476	0.882037	-0.18109
A0A0W0CKK6	CAGL0I06534g	CgOXA1	80.525	4.09258	70.95	2.18861	0.881093	-0.182634
Q6FMM4	CAGL0K06831g	CgPDB1	1212.9	195.518	747.675	84.523	0.616436	-0.697977
Q6FPR7	CAGL0J01507g	CgPDS5	276.825	25.0608	214.7	31.0402	0.77558	-0.366652
Q6FXX0	CAGL0A00957g	CgPEX23B	75.75	8.99945	59.9	8.09321	0.790759	-0.33869
A0A0W0DUP0	CAGL0A01716g	CgPNC1	89.325	6.28033	71.2	2.38467	0.797089	-0.327187
Q6FMM6	CAGL0K06787g	CgPYC2	2728.07	216.699	2027.88	149.46	0.743336	-0.427915
Q6FSJ2	CAGL0G10153g	CgQCR7	1359.22	231.199	557.55	22.872	0.410197	-1.28561
Q6FIY9	CAGL0M10549g	CgRCF2	1444.22	188.558	920.025	23.4107	0.637037	-0.650551
Q6FXJ1	CAGL0B03509g	CgRCK2	674.925	72.4807	497.5	19.5341	0.737119	-0.440031
Q6FY06	CAGL0A02046g	CgROD1	114.675	16.7159	81.25	2.92746	0.708524	-0.497111
Q6FLX0	CAGL0K12826g	CgRPL10	5348.68	281.541	4687.68	181.886	0.876418	-0.190309
A0A0W0CHG0	CAGL0A03278g	CgRPL19A	3177.88	23.2391	2751.45	52.1669	0.865814	-0.20787
A0A0W0EDS9	CAGL0F01683g	CgRPL22A	1495.05	88.7621	1310.67	80.5287	0.876676	-0.189884
Q6FTN6	CAGL0G01078g	CgRPL26A	2973.57	176.364	2531.05	140.828	0.851181	-0.232462
A0A0W0D6P8	CAGL0G05940g	CgRPL42B	2565.07	34.443	2131.22	66.5151	0.830863	-0.267318
A0A0W0D716	CAGL0G00990g	CgRPP0	4764.62	260.772	4230.4	259.981	0.887877	-0.171569
Q6FR55	CAGL0I00814g	CgRPP1A	1018.48	81.0821	871.7	32.9786	0.855887	-0.224507
A0A0W0D8E1	CAGL0M02849g	CgRPS0	2292.5	91.1948	2128.83	59.3585	0.928604	-0.106864
A0A0W0ECD5	CAGL0K00671g	CgRPS14B	2664.9	110.256	2362.35	68.7418	0.886469	-0.173859
A0A0W0D3N0	CAGL0E01991g	CgRPS19A	3382.93	172.625	2992.65	56.7497	0.884634	-0.176848
Q6FMF8	CAGL0K08382g	CgRPS21	4084.28	246.761	3364.35	65.3502	0.823732	-0.279752
A0A0W0DPB0	CAGL0J00165g	CgRPS25A	4228.73	148.327	3454.1	100.843	0.816818	-0.291913
Q6FRV9	CAGL0H05511g	CgRPS9A	3552.62	324.993	2883.38	248.382	0.811618	-0.301127
Q6FPL7	CAGL0J02838g	CgRSM18	244.125	37.1068	71.7	9.48789	0.293702	-1.76758
Q6FQ32	CAGL0I09548g	CgRSM23	969.475	102.222	720.8	27.4567	0.743495	-0.427605
Q6FT81	CAGL0G04675g	CgRSM28	219.55	15.4602	108.225	11.8848	0.49294	-1.02052
A0A0W0EQL7	CAGL0K04279g	CgSCM4	100.825	8.63303	74.125	0.826137	0.735185	-0.443821
Q6FYB4	CAGL0A03080g	CgSDH6	103.45	18.9773	61.45	5.25516	0.594007	-0.751449
Q6FW34	CAGL0D03300g	CgSDO1	387.3	78.6018	238.475	22.956	0.615737	-0.699613
A0A0W0CL15	CAGL0I09284g	CgSHM1	1219.6	91.099	908.05	73.8641	0.744547	-0.425565
A0A0W0EDP5	CAGL0F01749g	CgSHM2	6002.47	384.522	4221.73	437.955	0.703331	-0.507725
Q6FMR9	CAGL0K05731g	CgSMT3	722.7	83.1311	524.4	114.746	0.725612	-0.462729
Q6FSW1	CAGL0G07403g	CgSRC1	410.6	53.5306	284.925	66.8684	0.693924	-0.527151
A0A0W0DL61	CAGL0E06160g	CgSSO2	659.075	74.2474	531.725	42.9953	0.806775	-0.309762
Q6FPA1	CAGL0J05478g	CgSWS2	44.025	3.41016	18.65	2.84898	0.423623	-1.23915
A0A0W0EPG5	CAGL0D01188g	CgTEF1	16798.1	201.706	15906	96.5204	0.946896	-0.0787227
Q6FMB9	CAGL0K09328g	CgTHR4	2130.28	45.4355	2054.12	27.7055	0.964253	-0.0525157
A0A0W0CKR7	CAGL0I08393g	CgTIF3	2940.65	78.876	2631.78	104.582	0.894964	-0.160099
A0A0W0CKS7	CAGL0I05918g	CgTIM17	185.6	2.96086	154.625	6.31262	0.833109	-0.263423
A0A0W0DCT7	CAGL0K04059g	CgTIM21	270.7	11.0833	223.975	4.55073	0.827392	-0.273357
Q6FPN3	CAGL0J02442g	CgTIM44	1015.7	31.6703	961.8	10.4585	0.946933	-0.0786654
A0A0W0DSD0	CAGL0F09229g	CgTOG1	65.225	14.6855	26.375	7.34092	0.404369	-1.30625
A0A0W0E3W0	CAGL0L10912g	CgTPO4	60.025	7.80016	40.175	2.84415	0.669304	-0.579265
Q6FT52	CAGL0G05335g	CgTPS2	1246.4	25.2229	935.575	9.90164	0.750622	-0.413842
A0A0W0CQ27	CAGL0A02574g	CgTRP4	243.975	9.14563	228.7	7.36207	0.937391	-0.093277
Q6FSL8	CAGL0G09581g	CgTUF1	1536.48	157.233	1259.72	51.7573	0.81988	-0.286516
A0A0W0CET1	CAGL0E00561g	CgTUP1	762.1	11.8079	714.175	15.3017	0.937115	-0.0937027
Q6FNC1	CAGL0K01133g	CgTWF1	148.675	40.8426	76.2	18.2269	0.512527	-0.964299
A0A0W0E7V3	CAGL0J04598g	CgURA4	438.65	27.2884	392.875	13.3233	0.895646	-0.159
A0A0W0D6G5	CAGL0G07293g	CgUSA1	426	38.1901	229.125	21.3879	0.537852	-0.894719
A0A0W0DKU5	CAGL0F02541g	CgUTP5	438.25	28.2525	390.575	23.1503	0.891215	-0.166154
A0A0W0D5W0	CAGL0G03091g	CgVAS1	8349.6	33.7168	8092.45	61.1894	0.969202	-0.0451307
Q6FPF1	CAGL0J04312g	CgVPS10	2648.32	30.6292	710.15	113.238	0.268151	-1.89888
A0A0W0CIZ9	CAGL0C01749g	CgYBR242W	187.75	24.2522	121.925	4.51101	0.649401	-0.622819
Q6FMK0	CAGL0K07436g	CgYHM2	233.05	46.6519	125.2	38.0152	0.537224	-0.896405
Q6FY05	CAGL0A02090g	CgYHR020W	2794.12	80.7939	2441.1	44.2914	0.873655	-0.194865
A0A0W0EL10	CAGL0H00286g	CgYLR456W	452.3	16.1053	407.175	14.6129	0.900232	-0.151631
A0A0W0EI19	CAGL0M13277g	CgYNK1	1318.4	38.0253	1077.53	43.5691	0.817298	-0.291067
Q6FST4	CAGL0G07997g	CgZRG17	51.3	1.62686	47.7	1.927	0.929825	-0.10497
Q6FY72	CAGL0A03542g	CgCOX12	656.45	113.915	353.95	38.809	0.539188	-0.891139
Q6FJK7	CAGL0M05533g	CgDUR1:2	1794.52	82.9093	1084.85	32.0939	0.604533	-0.726106
Q6FTW6	CAGL0F08261g	CgENO1	338.125	58.5368	244	28.6981	0.721627	-0.470676
Q6FR65	CAGL0I00594g	CgGSP1	2249.5	112.6	1735.88	268.972	0.771671	-0.373941
Q6FM30	CAGL0K11462g	CgHTB2	2539.6	112.999	2248.2	131.91	0.885258	-0.175831
A0A0W0E9Q6	CAGL0I07227g	CgIDH2	1066.8	95.4918	895.4	70.5944	0.839333	-0.252686
A0A0W0CF91	CAGL0B04345g	CgOLA1	3052.17	122.834	2772.75	134.794	0.908451	-0.13852
Q6FVW0	CAGL0D05170g	CgPHO4	202.15	11.2589	165.175	17.356	0.817091	-0.291431
A0A0W0D4Y9	CAGL0L06886g	CgRPL13A	3580.7	101.777	3008.17	107.144	0.840108	-0.251353
B4UN40	CAGL0K10906g	CgRPL36A	2788.53	109.926	2532.03	88.5563	0.908016	-0.139211
Q6FXP0	CAGL0B04257g	CgRPL4B	7575.55	231.079	6636.07	132.523	0.875986	-0.19102
Q6FT65	CAGL0G05027g	CgRPS13	1666.17	112.732	1470.62	40.6887	0.882635	-0.180111
Q6FR56	CAGL0I00792g	CgRPS16	3376.38	98.0663	2927.05	191.965	0.866921	-0.206028
Q6FR56	CAGL0I00792g	CgRPS16SA	8314.15	261.075	2927.05	191.965	0.352056	-1.50612
A0A0W0C5P6	CAGL0K06149g	CgRPS17B	3084.38	221.192	2589.05	139.298	0.839408	-0.252555
A0A0W0C866	CAGL0K06061g	CgRPS28B	1329.45	47.6835	1214.12	38.9856	0.913254	-0.130913
Q6FJH3	CAGL0H05643g	CgRPS6A	3655.95	81.7804	3249.3	55.4102	0.88877	-0.170117
Q6FPU5	CAGL0J00847g	CgSDH1	2039.8	234.354	1282.83	123.811	0.628897	-0.669103
Q6FTD8	CAGL0G03289g	CgSSA3	2838.75	251.531	2176.47	136.832	0.766702	-0.383262
Q6FNQ8	CAGL0J09812g	CgTPS1	1609.2	210.893	1215.9	140.032	0.755593	-0.404319
Q6FQF7	CAGL0I06600g	CgUBP3	527.95	33.973	466.5	19.0611	0.883606	-0.178524
A0A0W0CVV4	CAGL0D01034g	CgVIG9	3237.43	62.3794	3002.07	20.1757	0.927303	-0.108887
Q6FL28	CAGL0L06666g	CgYHB1	449.1	69.5284	290.25	36.6108	0.646293	-0.629741
