# Supplementary material for: SUMO-targeted Ubiquitin Ligases as crucial mediators of protein homeostasis in Candida glabrata
Source: PLoS Pathog. 2024 Dec 6;20(12):e1012742. doi: 10.1371/journal.ppat.1012742 (PMC11654969; doi:10.1371/journal.ppat.1012742)
Supplement: S6 Table — (XLSX) [file ppat.1012742.s017.xlsx]

## Sheet: S6 Table
S6 Table. A list of 300 significantly elevated proteins and 134 significantly reduced proteins identified in Cgulp2∆Cguls1∆ mutant in comparison with wild type.
Elevated Proteins
Accession	CAGL ID	Protein name	WT (mean of abundance value)	WT std.dev	Cgulp2∆Cguls1∆ (mean of abundance value)	Cgulp2∆Cguls1∆ std.dev	fold change (Mean of US8/Mean of SLX8)	log2 fold change
A0A0W0DCE7	CAGL0K03289g	CgYMR099C	709.3	10.1807	734.2	7.05266	1.0351	0.0497771
A0A0W0CSV6	CAGL0K10780g	Cgimd4	3387.6	79.3002	3527.53	35.7618	1.04131	0.0583928
Q6FRF7	CAGL0H08932g	CgSEC27	2525.22	52.5069	2668.85	42.1042	1.05688	0.0798063
A0A0W0CQ28	CAGL0I00616g	CgSEC72	810.525	26.0908	859.475	26.2746	1.06039	0.0845991
Q6FM46	CAGL0K11088g	CgSEC26	2921.3	36.9178	3102.15	28.0163	1.06191	0.086658
Q6FR32	CAGL0I01320g	CgOSM1	752.9	25.6794	801.075	11.6586	1.06399	0.0894791
Q6FNW0	CAGL0J08657g	CgPTC5	321.65	2.22186	345.425	14.0006	1.07392	0.102881
Q6FQS5	CAGL0I03916g	CgARF2	1481.58	39.5389	1592.1	29.2594	1.0746	0.103799
A0A0W0EBJ0	CAGL0G00440g	CgLCB1	459.35	20.9343	493.625	10.4273	1.07462	0.103822
A0A0W0DKW7	CAGL0I10472g	CgPHB1	1068.52	27.4618	1151.38	42.0217	1.07754	0.107737
Q6FVB8	CAGL0E03157g	CgCYS4	5304.78	223.021	5744.88	132.146	1.08296	0.114984
A0A0W0EG99	CAGL0B03795g	CgSUI1	2251.67	109.936	2447.65	62.1883	1.08704	0.120399
Q6FKH5	CAGL0L11528g	CgBIG1	56.4	1.1	61.35	0.556776	1.08777	0.121368
Q6FKB3	CAGL0L12936g	CgTOM71	2772.83	147.828	3017	102.492	1.08806	0.121758
Q6FIN6	CAGL0M12991g	CgTSH1	4846.35	181.652	5281.75	267.275	1.08984	0.124117
Q6FW99	CAGL0D01826g	CgGCN1	3480.35	61.1391	3800.45	107.875	1.09197	0.126938
A0A0W0CG34	CAGL0J09504g	CgMET12	547.5	25.8679	598.05	14.4108	1.09233	0.127407
A0A0W0D4N8	CAGL0L07854g	CgCWH43	238.3	13.4677	260.35	8.03181	1.09253	0.127673
A0A0W0CTK2	CAGL0F05665g	CgSLY1	859.575	33.485	941.35	28.3955	1.09513	0.131108
A0A0W0CF47	CAGL0J08998g	CgSEC31	2810.82	159.032	3081.88	38.8256	1.09643	0.132815
Q6FTM0	CAGL0G01430g	CgLAP2	583.875	24.1645	641.6	24.4839	1.09887	0.136015
Q6FU78	CAGL0F05643g	CgRVB1	1244.8	45.127	1368.03	17.8546	1.09899	0.136181
Q6FL06	CAGL0L07150g	CgSRP14	368.6	11.5917	406.25	17.0537	1.10214	0.140312
A0A0W0E8D5	CAGL0J10406g	CgARC1	3963.8	133.226	4376.6	224.753	1.10414	0.142926
Q6FWI9	CAGL0C05313g	CgNAT1	1958.2	64.7734	2166.22	34.0262	1.10623	0.145655
A0A0W0EH85	CAGL0G05489g	CgSHS1	448.05	28.9236	495.925	19.5183	1.10685	0.146462
Q6FPL5	CAGL0J02882g	CgHOM3	1406.77	53.227	1560.25	26.1081	1.1091	0.149386
A0A0W0E0Z0	CAGL0I08569g	CgCOG3	407.375	11.8888	451.825	7.32092	1.10911	0.149407
A0A0W0CA76	CAGL0G06754g	CgCDC10	1042.8	20.2397	1157.88	7.48484	1.11035	0.151017
A0A0W0E7Y8	CAGL0J07656g	CgSLA2	952	9.17133	1058.85	17.7186	1.11224	0.153465
Q6FTD1	CAGL0G03443g	CgKAP123	2273.62	145.029	2531.9	99.9223	1.1136	0.155226
A0A0W0D3Q1	CAGL0M07447g	CgYMR027W	1303.17	76.6791	1451.73	67.746	1.11399	0.155737
Q6FJN1	CAGL0M04961g	CgRNA1	1717.85	54.6975	1919.53	21.8541	1.1174	0.160145
Q6FU38	CAGL0F06633g	CgUBX4	348.125	14.366	389.125	10.9928	1.11777	0.160628
A0A0W0CGR7	CAGL0E01133g	CgHOM2	3392.78	233.277	3798.08	45.5914	1.11946	0.162803
Q6FS47	CAGL0H03531g	CgMNP1	1278.9	38.5182	1433.8	43.6026	1.12112	0.16494
A0A0W0EA21	CAGL0H04675g	CgTIF35	1160.08	79.8203	1302.95	63.1349	1.12316	0.167564
A0A0W0D532	CAGL0F00253g	CgTRP3	1189.88	86.6474	1336.78	52.2109	1.12346	0.167947
A0A0W0E033	CAGL0E05830g	CgCBP3	119.125	4.47316	133.85	7.31824	1.12361	0.168141
A0A0W0D0B4	CAGL0I03894g	CgNUS1	192.475	9.3799	216.4	6.30503	1.1243	0.16903
Q6FT07	CAGL0G06336g	CgMYO4	147	7.3394	165.375	9.73049	1.125	0.169925
Q6FQN3	CAGL0I04862g	CgSNQ2	1216.03	69.7792	1369.5	40.7193	1.12621	0.171476
Q6FJH0	CAGL0M06369g	CgELP3	182.8	9.83294	205.875	6.94136	1.12623	0.171503
A0A0W0D6P4	CAGL0G09361g	CgPDX1	777.55	61.6881	878.55	40.0618	1.1299	0.176189
Q6FJ68	CAGL0M08756g	CgEXG2	132.275	2.86516	149.7	4.00749	1.13173	0.178534
Q6FVL7	CAGL0E00913g	CgCDC37	374.725	28.8227	424.125	6.94184	1.13183	0.178657
Q6FPH1	CAGL0J03872g	CgKIN4	81.025	5.71278	91.725	5.65708	1.13206	0.178948
A0A0W0DM16	CAGL0M04983g	CgMBF1	1974.72	72.5088	2236.88	35.8676	1.13275	0.179833
A0A0W0CE82	CAGL0L11220g	CgMFT1	650.725	38.8847	737.7	14.2943	1.13366	0.180986
A0A0W0DB49	CAGL0J05566g	CgMKT1	1403.95	78.9246	1592.38	95.926	1.13421	0.181689
Q6FTR7	CAGL0G00286g	CgGAS1	533.825	22.1356	605.475	23.3671	1.13422	0.181701
Q6FKK7	CAGL0L10802g	CgRRT12	225	9.12615	255.325	14.1476	1.13478	0.18241
A0A0W0CKL5	CAGL0I06578g	CgYER152C	62.5	2.15561	70.975	3.45869	1.1356	0.183455
A0A0W0CDZ7	CAGL0E04598g	CgCDC34	264.6	16.6078	300.65	12.4305	1.13624	0.184272
Q6FXM1	CAGL0B04697g	CgRER1	1059.25	44.9766	1204.53	59.8101	1.13715	0.185421
Q6FIX8	CAGL0M10890g	CgPPG1	69.625	3.56031	79.2	4.45197	1.13752	0.185895
A0A0W0CF97	CAGL0J09394g	CgYDL124W	651.125	34.279	740.95	32.5538	1.13795	0.186442
A0A0W0CSR1	CAGL0K08888g	CgGCD1	483.175	26.5015	552.35	16.3223	1.14317	0.193037
A0A0W0CEV7	CAGL0J07128g	CgAIM2	438.6	15.2361	501.425	27.5138	1.14324	0.193128
Q6FN07	CAGL0K03729g	CgSTO1	819.275	23.0626	937.325	16.7335	1.14409	0.194202
A0A0W0DSF4	CAGL0F08679g	CgTFG2	487.35	16.2262	557.85	34.9831	1.14466	0.194919
Q6FXW5	CAGL0A01067g	CgKEL3	649.275	51.5864	743.225	31.2075	1.1447	0.194969
A0A0W0E143	CAGL0I08349g	CgSGV1	152.9	9.28978	175.15	6.39505	1.14552	0.196003
Q6FW17	CAGL0D03718g	CgTIF5	1640.08	138.767	1880.12	65.6251	1.14637	0.197067
A0A0W0ECM3	CAGL0H00935g	CgYAR1	371.95	16.0699	427.15	17.9192	1.14841	0.199634
A0A0W0CKK9	CAGL0I07777g	CgMPD2	36.1	1.45831	41.475	3.06309	1.14889	0.200243
Q6FMH6	CAGL0K07986g	CgSRP54	734.75	48.7227	844.575	65.6965	1.14947	0.200972
Q6FL25	CAGL0L06732g	CgMRPS9	140.45	11.8498	161.475	9.64689	1.1497	0.201254
A0A0W0D6E6	CAGL0G08800g	CgMET18	87.85	5.73556	101.125	7.80144	1.15111	0.203026
Q6FPA7	CAGL0J05346g	CgSRM1	984.05	56.2702	1133.02	85.1024	1.15139	0.203376
A0A0W0CAT5	CAGL0K00759g	CgZPR1	1670.05	104.372	1923.22	34.4914	1.1516	0.203636
Q6FXA6	CAGL0B01463g	CgRRP40	69.35	2.75983	80.05	1.42478	1.15429	0.207006
Q6FLK2	CAGL0L02783g	CgMGM1	253.625	19.4529	292.925	13.0997	1.15495	0.207834
Q6FNK2	CAGL0J11044g	CgPMT7	39.9	0.976389	46.125	0.713558	1.15602	0.20916
A0A0W0C7Q3	CAGL0K05709g	CgGIN4	439.525	22.0381	508.175	17.4746	1.15619	0.20938
A0A0W0DBT2	CAGL0J05412g	CgLSG1	1491.8	67.4052	1725.67	99.3738	1.15677	0.210107
A0A0W0E0S3	CAGL0C02761g	CgERP2	238.15	3.15858	275.65	16.381	1.15746	0.210967
Q6FTU2	CAGL0F08811g	CgSNU71	41.85	1.86279	48.45	2.14554	1.15771	0.211269
Q6FU02	CAGL0F07469g	CgRMD9	514.45	27.3741	595.8	48.578	1.15813	0.211797
Q6FJM9	CAGL0M05005g	CgTAF9	222.8	12.3121	258.1	7.79787	1.15844	0.212181
Q6FNG6	CAGL0J11836g	CgCAT2	427.85	11.3685	496.6	21.3609	1.16069	0.214979
Q6FW19	CAGL0D03674g	CgNEW1	3280.5	229.593	3808.47	171.563	1.16094	0.215298
Q6FL24	CAGL0L06754g	CgSUP45	2682.43	120.897	3115.32	140.17	1.16138	0.215845
A0A0W0CKK6	CAGL0I06534g	CgOXA1	80.525	4.09258	93.675	6.02847	1.1633	0.218227
A0A0W0CSB7	CAGL0K10934g	CgGYL1	406.15	10.2269	473.1	23.2647	1.16484	0.220132
A0A0W0D900	CAGL0L08734g	CgMRPS16	194.4	6.6106	226.75	15.5429	1.16641	0.222074
Q6FJW5	CAGL0M03047g	CgGPI12	190.7	10.0083	222.475	14.292	1.16662	0.222338
A0A0W0CPG9	CAGL0I02992g	CgHCH1	261.7	19.3303	305.4	14.6576	1.16699	0.222786
A0A0W0DHT7	CAGL0J07260g	CgMRS6	249.9	20.9334	291.8	23.9625	1.16767	0.223629
A0A0W0DDQ3	CAGL0J11550g	CgYNL195C	100.025	8.54064	116.85	9.48596	1.16821	0.224297
Q6FIJ6	CAGL0M13893g	CgNIP1	2852.2	217.254	3333.33	228.527	1.16869	0.224887
A0A0W0CFH8	CAGL0L08800g	CgRET3	997.725	33.4186	1166.75	39.2756	1.16941	0.225781
A0A0W0D2G6	CAGL0J02134g	CgINP51	104.45	4.26028	122.325	4.31847	1.17113	0.227907
Q6FJ24	CAGL0M09757g	CgYLR287C	452.325	26.7778	530.725	48.9767	1.17333	0.230605
A0A0W0CBA4	CAGL0L01001g	CgNOT3	1297.98	121.588	1523.15	55.7737	1.17348	0.230795
A0A0W0CIJ0	CAGL0L12760g	CgCAM1	3033.4	67.7177	3561.33	85.5695	1.17404	0.231478
Q6FSF1	CAGL0H01001g	CgRVB2	1008.23	60.4697	1183.85	67.8593	1.17419	0.231669
A0A0W0D5S7	CAGL0G08129g	CgMSH6	719.175	48.2809	845.35	54.3326	1.17544	0.233206
A0A0W0DQL3	CAGL0M11814g	CgPRP45	26.2	2.06074	30.8	2.39305	1.17557	0.233364
A0A0W0CMF5	CAGL0C02673g	CgART10	248.5	17.2397	292.225	21.1364	1.17596	0.233834
A0A0W0EEI8	CAGL0L11352g	CgPOB3	874.725	40.2203	1030.45	22.0385	1.17803	0.236373
A0A0W0CRR3	CAGL0H09944g	CgZTA1	303.4	20.3971	357.475	13.7648	1.17823	0.236621
Q6FTQ6	CAGL0G00528g	CgYTA7	162.6	15.1488	191.625	2.65879	1.17851	0.236959
Q6FM70	CAGL0K10472g	CgGCN20	744.4	43.7578	878.1	40.6645	1.17961	0.238307
Q6FNP0	CAGL0J10186g	CgLAT1	1247.6	42.9571	1472.1	39.9632	1.17995	0.23872
A0A0W0DDT5	CAGL0K11209g	CgPEX5	155.15	14.4316	183.225	5.53557	1.18095	0.239953
A0A0W0DT79	CAGL0E05346g	CgVMA4	1798.88	53.7582	2125.68	193.707	1.18167	0.240826
Q6FUH6	CAGL0F03421g	CgZDS1	42.825	4.70558	50.625	2.11088	1.18214	0.241397
Q6FR23	CAGL0I01562g	CgVMA3	63.7	5.1788	75.475	5.52049	1.18485	0.244705
Q6FTD7	CAGL0G03311g	CgILS1	2931.62	235.914	3474.9	85.6659	1.18532	0.245271
Q6FMC8	CAGL0K09086g	CgCLP1	113.575	10.0795	134.7	8.11377	1.186	0.246105
A0A0W0CHT6	CAGL0H01881g	CgCDC8	177.275	9.53952	210.25	12.0295	1.18601	0.246117
Q6FNT4	CAGL0J09218g	CgCDC53	843.675	44.631	1000.9	22.9713	1.18636	0.246539
Q6FVJ0	CAGL0E01507g	CgBSC6	71.2	4.72793	84.475	4.51322	1.18645	0.246647
Q6FW16	CAGL0D03740g	CgRPP1	137.775	13.2359	163.475	6.9749	1.18654	0.246756
A0A0W0D0C4	CAGL0I05016g	CgTRP2	859.1	99.0399	1020.17	74.7965	1.18749	0.247919
Q6FW39	CAGL0D03190g	CgMEU1	995.05	39.3291	1182.28	14.6281	1.18816	0.248725
A0A0W0CPY3	CAGL0I01584g	CgNUP85	148.775	5.24301	176.85	15.4869	1.18871	0.249394
Q6FKG9	CAGL0L11660g	CgRPO31	1027.72	65.427	1222.8	70.5085	1.18981	0.250734
Q6FKD6	CAGL0L12408g	CgTRM44	527.95	45.8877	628.175	22.965	1.18984	0.250765
A0A0W0CTY7	CAGL0H02739g	CgMAS1	273.5	14.487	325.65	6.3506	1.19068	0.251781
A0A0W0CFM6	CAGL0J03718g	CgPUS7	985.45	57.4649	1173.92	82.0794	1.19126	0.252486
A0A0W0E7V3	CAGL0J04598g	CgURA4	438.65	27.2884	522.75	25.0936	1.19172	0.253051
A0A0W0DBB0	CAGL0J06314g	CgDLD2	573.2	42.5093	683.2	11.9853	1.19191	0.25327
A0A0W0EFK4	CAGL0J03124g	CgARG5,6	1038.22	92.0719	1237.58	38.1409	1.19201	0.253397
A0A0W0D6B3	CAGL0G09889g	CgAOS1	45.025	2.76209	53.675	1.96532	1.19212	0.253524
A0A0W0ELA7	CAGL0E02343g	CgRCL1	148.525	16.3069	177.175	9.36959	1.1929	0.254469
A0A0W0DC70	CAGL0D02398g	CgTML25	174.075	5.2239	207.825	12.6212	1.19388	0.25566
A0A0W0CS65	CAGL0L13068g	CgEPT1	122.95	7.03775	146.875	4.51839	1.19459	0.256517
Q6FK61	CAGL0M00858g	CgMRPL4	726.025	44.4875	870.725	31.8727	1.1993	0.262198
Q6FWG2	CAGL0D00440g	CgMTR2	50.575	1.58824	60.7	3.78946	1.2002	0.263272
Q6FIJ7	CAGL0M13871g	CgPSE1	508.975	25.6901	612.15	29.2764	1.20271	0.26629
Q6FNM2	CAGL0J10582g	CgPSP2	586.175	42.3078	706.4	20.7812	1.2051	0.269154
A0A0W0CYT1	CAGL0K12496g	CgCAK1	46.675	3.10524	56.275	4.82312	1.20568	0.269844
A0A0W0EHC6	CAGL0G09955g	CgDPM1	1450.35	127.276	1748.83	56.6389	1.2058	0.269985
A0A0W0ELH2	CAGL0K00429g	CgNPA3	463.425	40.8547	558.95	13.192	1.20613	0.270383
Q6FMB5	CAGL0K09416g	CgNCS6	118.725	12.9927	143.275	5.76274	1.20678	0.271163
A0A0W0CUY2	CAGL0H02189g	CgTMA23	347.725	33.2918	420.35	21.2812	1.20886	0.273644
A0A0W0DBH5	CAGL0J05214g	CgNUP82	304.75	39.1692	368.4	18.8314	1.20886	0.273647
A0A0W0DLK5	CAGL0J01892g	CgPAN1	1100.23	24.6975	1330.58	46.5228	1.20937	0.274251
A0A0W0C875	CAGL0M08910g	CgSNF1	719.025	63.2518	870.4	33.8399	1.21053	0.275637
A0A0W0E4S8	CAGL0L05236g	CgMDH1	1082.67	32.747	1310.72	120.029	1.21064	0.275765
A0A0W0DTK9	CAGL0M03487g	CgRPC34	30.05	2.22785	36.425	3.61144	1.21215	0.277564
A0A348HAX3	CAGL0H04411g	CgDIS3	714.425	70.54	867.625	31.5056	1.21444	0.280289
Q6FPS4	CAGL0J01353g	CgYTA12	579.225	58.8047	703.5	31.9563	1.21455	0.280426
A0A0W0DQP0	CAGL0M11968g	CgCDC24	207.85	18.0027	252.5	16.59	1.21482	0.280741
Q6FUI7	CAGL0F03157g	CgCYM1	197.575	8.53712	240.075	12.8712	1.21511	0.281085
A0A0W0D7W5	CAGL0K10010g	CgRRP8	753.275	76.0694	915.8	22.9207	1.21576	0.281856
A0A0W0DZQ3	CAGL0C01925g	CgRAI1	343.375	44.8342	417.775	18.9099	1.21667	0.282941
Q6FKL8	CAGL0L10560g	CgPDR13	1930.25	192.821	2348.53	180.698	1.21669	0.282967
Q6FLX7	CAGL0K12672g	CgYPT1	1257.83	41.4966	1530.6	37.5901	1.21686	0.283166
A0A0W0D441	CAGL0M07678g	CgBUD22	912	98.6572	1111.83	43.2032	1.21911	0.285824
Q6FTG5	CAGL0G02673g	CgIDH1	2081.78	167.381	2540.43	81.6862	1.22032	0.287256
Q6FRE5	CAGL0H09196g	CgVRG4	197.825	22.7292	241.725	15.5442	1.22191	0.289142
Q6FRU9	CAGL0H05731g	CgSEC62	197.525	21.8276	241.4	11.3939	1.22212	0.28939
A0A0W0CD75	CAGL0I07183g	CgSFL1	150.575	8.33121	184.1	10.4349	1.22265	0.290007
Q6FTF1	CAGL0G03003g	CgUTP22	804.075	90.2051	983.575	31.2876	1.22324	0.290705
Q6FVD3	CAGL0E02805g	CgHIR1	25.9	0.890693	31.7	1.7088	1.22394	0.291531
Q6FIK6	CAGL0M13673g	CgLIP1	154.875	18.7797	189.775	12.0983	1.22534	0.293186
A0A0W0D2G6	CAGL0J02134g	CgINP51	99.825	2.72443	122.325	4.31847	1.22539	0.293246
A0A0W0DM74	CAGL0M06127g	CgSEC66	503.625	48.6235	618.05	40.4391	1.2272	0.295374
Q6FRE4	CAGL0H09218g	CgSDT1	847	45.2452	1039.65	40.9978	1.22745	0.295664
Q6FKT5	CAGL0L08822g	CgRQC2	1019.8	81.5244	1252.8	95.2294	1.22848	0.29687
A0A0W0CYA4	CAGL0H08547g	CgMAK3	221.375	22.3061	272	17.9096	1.22868	0.297114
Q6FR31	CAGL0I01342g	CgGLY1	1801.98	150.429	2214.78	38.444	1.22908	0.297581
Q6FP14	CAGL0J07436g	CgPDR16	746.65	77.5436	918.5	91.7198	1.23016	0.298848
A0A0W0D9Q2	CAGL0H08019g	CgRIO2	162.65	16.1473	200.125	15.4703	1.2304	0.29913
Q6FK31	CAGL0M01562g	CgYDR391C	1559.83	189.655	1922.05	119.661	1.23222	0.301262
Q6FMG9	CAGL0K08140g	CgBET3	152.375	16.0167	188.25	6.80416	1.23544	0.305024
A0A0W0E5S4	CAGL0L03630g	CgGSH1	281.45	16.0959	347.8	10.3734	1.23574	0.305379
A0A0W0DQ75	CAGL0M10329g	CgMRP17	199.55	9.7579	246.6	4.49222	1.23578	0.305422
Q6FPD9	CAGL0J04576g	CgDPH2	146.6	11.0746	181.35	13.5984	1.23704	0.306892
Q6FQK2	CAGL0I05588g	CgSMM1	148.725	15.3671	184.225	17.3202	1.2387	0.308822
A0A0W0C7V1	CAGL0I10516g	CgYGR130C	111.875	8.8183	139.25	15.1421	1.24469	0.31579
A0A0W0CKN5	CAGL0M08448g	CgMCD4	258.8	20.1201	322.175	22.0202	1.24488	0.316007
A0A0W0CG58	CAGL0M09691g	CgNUP53	105.875	14.6407	131.825	12.1634	1.2451	0.316262
A0A0W0D2R9	CAGL0I00484g	CgEXG1	301.3	25.4341	375.525	37.5392	1.24635	0.317708
Q6FXE7	CAGL0B02519g	CgPGA3	430.3	58.855	536.625	38.9689	1.24709	0.318571
Q6FJJ7	CAGL0M05775g	CgNIP7	448.6	43.2805	559.45	48.3977	1.2471	0.31858
Q6FSS0	CAGL0G08294g	CgGPN3	56.55	3.14166	70.6	3.08653	1.24845	0.320141
Q6FP56	CAGL0J06490g	CgCUE4	141.95	11.1745	177.25	8.8636	1.24868	0.320403
Q6FP07	CAGL0J07590g	CgNAR1	34.1	4.34127	42.65	2.23084	1.25073	0.322774
Q6FWF3	CAGL0D00638g	CgBRE1	609.7	76.9262	763.475	27.3511	1.25221	0.324481
Q6FWB9	CAGL0D01386g	CgMED1	105.375	6.99637	132.025	8.22653	1.25291	0.325279
Q6FJV9	CAGL0M03179g	CgIML2	12.35	1.25033	15.475	1.69386	1.25304	0.325428
Q6FY66	CAGL0A03674g	CgBMT2	119.55	16.9805	149.825	8.78839	1.25324	0.325664
A0A0W0CWP3	CAGL0M11264g	CgTAF7	114.675	11.9422	143.8	6.03214	1.25398	0.326513
Q6FJ65	CAGL0M08822g	CgHSP78	819.375	47.3903	1028.38	44.7127	1.25507	0.327771
A0A0W0DGY2	CAGL0J07722g	CgVPS75	854.225	60.634	1072.8	44.9175	1.25588	0.328693
A0A0W0DZ13	CAGL0M04081g	CgPFS2	66.925	4.68072	84.05	4.1493	1.25588	0.328702
A0A0W0D948	CAGL0L08778g	CgTAF3	128.9	5.60535	162.025	7.6561	1.25698	0.329964
Q6FVU0	CAGL0D05632g	CgCOX17	39.325	4.10071	49.5	4.52622	1.25874	0.331982
A0A0W0DJX9	CAGL0K00627g	CgYJL193W	72.35	8.41764	91.125	5.61686	1.2595	0.332854
Q6FNH3	CAGL0J11682g	CgMIX17	615.975	61.1404	776.85	90.4746	1.26117	0.334764
A0A0W0DKJ4	CAGL0F03135g	CgMEH1	173.925	17.226	219.875	6.56525	1.26419	0.338218
Q6FNP8	CAGL0J10032g	CgNOP2	1710.8	253.854	2167.12	66.4072	1.26673	0.341111
Q6FIW9	CAGL0M11154g	CgMAK21	1481.95	253.178	1881	135.591	1.26927	0.344003
Q6FXC0	CAGL0B02123g	CgPET54	23.25	2.68887	29.55	3.71349	1.27097	0.345927
Q6FPQ6	CAGL0J01914g	CgIST3	17.125	1.35247	21.775	1.513	1.27153	0.346569
Q6FX88	CAGL0B00858g	CgSTE50	87.5	7.78203	111.4	5.5118	1.27314	0.348394
A0A0W0EL55	CAGL0E02607g	CgYPT7	258.375	38.7341	328.975	22.5953	1.27325	0.348512
Q6FK26	CAGL0M01694g	CgMIS1	259.625	11.4686	330.8	10.1827	1.27415	0.34953
A0A0W0CIY5	CAGL0C01331g	CgHPM1	145.675	16.1	185.625	20.9103	1.27424	0.349638
Q6FT33	CAGL0G05742g	CgNOP6	799.65	82.1497	1019.13	95.4963	1.27446	0.349891
A0A0W0D5F7	CAGL0G06996g	CgRPC17	465.8	53.4055	593.7	32.4371	1.27458	0.350023
A0A0W0D6P6	CAGL0G02255g	CgHBS1	613.85	56.1676	782.425	21.7563	1.27462	0.350066
A0A0W0CD40	CAGL0E02673g	CgUTP23	259.05	38.0626	330.4	16.0953	1.27543	0.350983
Q6FU15	CAGL0F07139g	CgPRP43	1356.88	199.476	1735.03	39.3374	1.27869	0.354669
A0A0W0D0A6	CAGL0I04488g	CgKAP104	172.8	18.9249	221.625	5.41195	1.28255	0.359017
A0A0W0CER8	CAGL0J07590g	CgNAR1	57.6	2.48998	73.925	7.32683	1.28342	0.359994
A0A0W0E390	CAGL0L02849g	CgRET1	323.025	26.8397	415.1	33.6069	1.28504	0.361813
Q6FR33	CAGL0I01298g	CgAPE4	1094.42	46.5835	1406.5	36.6369	1.28515	0.361936
A0A0W0DQS4	CAGL0E01067g	CgACL4	249.175	31.5608	321.05	16.5224	1.28845	0.365639
Q6FPQ9	CAGL0J01848g	CgRPA135	1290.42	161.744	1663.38	152.959	1.28901	0.366267
Q6FTP2	CAGL0G00946g	CgERV1	81.725	6.73071	105.55	8.54966	1.29153	0.369077
A0A0W0DNE2	CAGL0L09867g	CgURA6	1141.6	137.518	1474.62	132.121	1.29172	0.369291
A0A0W0CQ29	CAGL0D01650g	CgTFB4	61.025	3.29987	78.9	7.85027	1.29291	0.370625
Q6FV79	CAGL0E04092g	CgSIT1	732.95	83.0717	948.375	97.6973	1.29392	0.371743
Q6FX30	CAGL0C00737g	CgUTP13	341.025	36.1526	442.05	47.5495	1.29624	0.374332
A0A0W0D7C1	CAGL0G02101g	CgECM4	1666.42	114.205	2166.8	138.923	1.30027	0.37881
Q6FS46	CAGL0H03553g	CgHRR25	364.625	43.5248	474.525	38.2373	1.30141	0.380071
A0A0W0E9M1	CAGL0I08085g	CgSDH5	125.525	16.3683	163.375	18.7292	1.30153	0.380213
Q6FQE4	CAGL0I06919g	CgCOG1	15.775	1.07819	20.55	2.07445	1.30269	0.381498
A0A0W0D837	CAGL0M01232g	CgRQC1	201.8	21.7812	263.225	16.2527	1.30439	0.383371
Q6FKV9	CAGL0L08250g	CgSSL2	340.425	18.5151	446.1	25.3938	1.31042	0.39003
A0A0W0CX61	CAGL0M07007g	CgFUB1	49.15	7.36048	64.425	4.26018	1.31078	0.390429
Q6FNQ1	CAGL0J09966g	CgYDJ1	1844.1	137.941	2425.85	193.056	1.31547	0.395573
A0A0W0D3G6	CAGL0M07227g	CgUTP9	247.45	22.1622	325.7	23.4172	1.31623	0.396407
Q6FQV3	CAGL0I03300g	CgBUD16	35.775	3.55094	47.1	4.94571	1.31656	0.396775
Q6FP08	CAGL0J07568g	CgLAP3	2084.2	48.8869	2754.28	80.5503	1.3215	0.402179
Q6FNZ7	CAGL0J07810g	CgNRD1	121.35	20.0866	160.625	18.575	1.32365	0.404522
A0A0W0DMD0	CAGL0M04191g	CgYPS1	143.3	10.0163	190.625	12.9515	1.33025	0.411699
Q6FLJ8	CAGL0L02871g	CgNOC2	1710.97	245.652	2277.3	142.978	1.331	0.412506
Q76IQ1	CAGL0J02222g	CgNOP16	1172.58	173.698	1561.3	73.7058	1.33151	0.413068
Q6FUQ5	CAGL0F01551g	CgFYV7	305.125	34.7576	406.375	18.0753	1.33183	0.413411
A0A0W0E513	CAGL0L04554g	CgLCB4	14.325	1.66808	19.15	1.99416	1.33682	0.418809
Q6FLU4	CAGL0L00605g	CgCNB1	167.8	15.5707	224.475	16.5959	1.33775	0.419812
Q6FXD3	CAGL0B01837g	CgTMA64	15.525	1.49972	20.775	2.9056	1.33816	0.420255
Q6FQY8	CAGL0I02398g	CgNMD3	1216.55	167.273	1628.83	149.761	1.33889	0.421036
A0A0W0CGS3	CAGL0M12947g	CgRCI37	400.25	38.8703	536.075	20.8522	1.33935	0.421533
Q6FIR7	CAGL0M12298g	CgOAF1	32.425	5.73607	43.45	4.26575	1.34002	0.42225
A0A0W0EQ69	CAGL0H04169g	CgYML082W	102.475	7.6452	137.5	12.8973	1.34179	0.42416
A0A0W0DGH8	CAGL0F07645g	CgUTP11	276.325	47.9708	370.775	49.1499	1.34181	0.424178
Q96UP2	CAGL0B01232g	CgNEP1	263.95	33.6052	354.3	21.0119	1.3423	0.424707
Q6FNJ2	CAGL0J11264g	CgPBR1	98.9	4.28719	132.775	8.56558	1.34252	0.424941
A0A0W0D479	CAGL0M03905g	CgKRI1	264.5	35.209	355.125	48.1531	1.34263	0.425059
Q6FM38	CAGL0K11297g	CgYDR248C	60.85	4.29146	81.7	5.46321	1.34265	0.425079
Q6FYB4	CAGL0A03080g	CgSDH6	103.45	18.9773	139.05	6.01803	1.34413	0.42667
Q6FIJ5	CAGL0M13915g	CgUPA2	65.7	11.1624	88.4	4.19762	1.34551	0.428153
A0A0W0D0A3	CAGL0I03036g	CgMRPL10	255.825	40.7842	344.475	29.0267	1.34653	0.429242
A0A0W0D643	CAGL0G02783g	CgSHQ1	16.175	1.7595	21.825	1.62763	1.3493	0.432216
Q6FVN1	CAGL0E00583g	CgTRX3	169.4	15.7546	228.575	17.2067	1.34932	0.432234
A0A0W0EJD2	CAGL0I06985g	CgBOL2	55.7	5.78043	75.25	9.95473	1.35099	0.434014
A0A0W0DB91	CAGL0J11198g	CgMRPL22	195.675	21.6381	264.475	28.8005	1.3516	0.434672
Q6FMK0	CAGL0K07436g	CgYHM2	233.05	46.6519	315.25	12.4495	1.35271	0.435857
A0A0W0CIX5	CAGL0C01705g	CgGPX2	409.3	32.9206	553.75	49.7203	1.35292	0.436076
Q6FMH7	CAGL0K07964g	CgSUA7	354.525	58.0912	480.125	64.9814	1.35428	0.437523
Q6FJJ0	CAGL0M05929g	CgPAM17	240.475	18.2378	325.85	27.8416	1.35503	0.438321
A0A0W0EC60	CAGL0K01551g	CgDBP10	619.35	116.151	840.475	27.8678	1.35703	0.44045
Q6FWU5	CAGL0C02805g	CgGPN2	66.6	8.40119	90.4	3.96064	1.35736	0.440801
Q6FPF9	CAGL0J04136g	CgMCT1	13.425	2.44728	18.375	2.16083	1.36872	0.452822
Q6FNU6	CAGL0J08954g	CgCPR6	1138.47	18.5575	1559.58	90.7753	1.36988	0.45405
Q6FLT7	CAGL0L00759g	CgHIS1	251.55	37.0778	345.05	13.6774	1.3717	0.45596
Q6FKT8	CAGL0L08756g	CgRRP12	1423.2	231.136	1960.38	18.9426	1.37744	0.461991
A0A0W0E1M8	CAGL0D01804g	CgDSD1	12.425	2.33292	17.2	1.61864	1.38431	0.469163
Q6FQA0	CAGL0I07931g	CgREX4	153.1	33.4913	212	27.6619	1.38472	0.46959
Q6FRV0	CAGL0H05709g	CgNOG1	1735.33	257.18	2416.88	147.047	1.39275	0.477937
A0A0W0E5C2	CAGL0L05412g	CgASF1	514.425	110.592	717.75	59.1354	1.39525	0.480521
Q6FNC2	CAGL0K01089g	CgSLX9	32.125	2.35991	44.85	2.95466	1.39611	0.481412
Q6FSQ3	CAGL0G08712g	CgKGD1	1024.92	102.027	1435.55	7.15194	1.40064	0.486085
A0A0W0CZ97	CAGL0L05610g	CgSPT10	40	5.74804	56.25	5.30691	1.40625	0.491853
Q6FX89	CAGL0B00836g	CgMXR2	78.5	8.87919	111.175	6.59615	1.41624	0.502068
Q6FNJ9	CAGL0J11110g	CgMRX12	135.125	27.4834	191.475	32.5925	1.41702	0.502861
Q6FJ22	CAGL0M09801g	CgEFM7	434.625	51.3755	617.1	91.932	1.41984	0.505733
A0A0W0CJL0	CAGL0K05555g	CgBUD21	349.375	65.4506	497.575	49.4897	1.42419	0.510138
A0A0W0D9V8	CAGL0L04092g	CgNMA111	292.3	61.4727	419.7	63.4952	1.43585	0.521909
A0A0W0EC09	CAGL0G02585g	CgLYS12	488.775	98.064	704.3	56.2787	1.44095	0.52702
A0A0W0D2T8	CAGL0G08690g	CgAYR1	460.8	45.0736	664.875	22.2145	1.44287	0.528942
Q6FXE0	CAGL0B01683g	CgTMN2	71.875	17.5302	104.2	12.3415	1.44974	0.535793
A0A0W0DY90	CAGL0I04686g	CgATP3	1428.12	327.825	898.075	34.0301	1.59021	0.669214
Q6FPU4	CAGL0J00869g	CgRPC25	241.125	46.1203	349.875	36.6359	1.45101	0.537058
A0A0W0CKF5	CAGL0F07799g	CgEAR1	52.875	10.7345	76.925	3.35298	1.45485	0.540867
A0A0W0CY42	CAGL0M05973g	CgNAP1	1294.4	176.422	1883.48	172.092	1.4551	0.541113
Q6FNM3	CAGL0J10560g	CgLRS4	38.825	7.72976	56.725	0.639661	1.46104	0.546999
Q6FKL6	CAGL0L10604g	CgVTI1	231.525	7.77105	340.725	52.8094	1.47166	0.55744
Q6FRK3	CAGL0H07887g	CgADE5,7	3640.35	191.184	4040.18	79.3494	1.10983	0.150341
Q6FPI5	CAGL0J03564g	CgSED4	302.8	52.0016	447.175	36.9604	1.4768	0.562474
A0A0W0CLS9	CAGL0M10527g	CgUTP20	545.425	89.3904	815.6	73.0729	1.49535	0.580481
Q6FM51	CAGL0K10978g	CgLYS4	78.35	13.2226	119.525	9.15546	1.52553	0.609307
Q6FUI4	CAGL0F03223g	CgPPZ2	104.2	6.37547	160.15	5.21312	1.53695	0.620069
A0A0W0CHS4	CAGL0H00418g	CgTMT1	306	32.6064	506.425	23.0744	1.65498	0.726817
A0A0W0CL41	CAGL0F06897g	CgNRE1	122.2	32.6898	215.6	52.9684	1.76432	0.819113
Q6FII9	CAGL0M14047g	CgADH6	118.85	9.15296	212.425	38.0943	1.78734	0.837812
A0A0W0D217	CAGL0H06853g	CgADH6	582.1	58.6268	1099.62	110.197	1.88907	0.917673
Q6FLF5	CAGL0L03806g	CgNOP15	250.8	28.9903	515.075	27.0643	2.05373	1.03825
Q6FJ80	CAGL0M08492g	CgPIR3	133.125	35.8753	301.275	38.5181	2.2631	1.1783
A0A0W0CKD6	CAGL0F07601g	CgCWP2	128.15	31.7911	314.1	34.746	2.45103	1.29339
Q6FX72	CAGL0B00286g	CgCHA1	42.4	12.74	108.225	32.177	2.55248	1.3519
Q9P4S5	CAGL0L11858g	CgCCA1	169.7	37.8701	490.625	36.6617	2.89113	1.53163
Q6FMQ1	CAGL0K06215g	CgUPT6	255.7	47.637	356.525	27.4846	1.39431	0.479551
Reduced Proteins
Q6FPF1	CAGL0J04312g	CgVPS10	2648.32	30.6292	595.35	189.663	0.224802	-2.15327
Q6FR56	CAGL0I00792g	CgRPS16	8314.15	261.075	2896.9	209.799	0.34843	-1.52106
Q6FTE1	CAGL0G03223g	CgESP1	135.475	36.1451	59.3	13.08	0.437719	-1.19192
A0A0W0D3X6	CAGL0M02937g	CgDSK2	339.1	22.7554	150.575	18.6053	0.444043	-1.17123
Q6FNC1	CAGL0K01133g	CgTWF1	148.675	40.8426	78.1	18.6188	0.525307	-0.928768
A0A0W0D6G5	CAGL0G07293g	CgUSA1	426	38.1901	226.55	18.2253	0.531807	-0.911024
A0A0W0CBW9	CAGL0F02255g	CgYPI1	96.4	19.1672	56.45	23.8806	0.585581	-0.77206
Q6FL02	CAGL0L07238g	CgRPN6	395.3	51.6206	298.85	14.1135	0.756008	-0.403526
Q6FUW2	CAGL0F00187g	CgFET4	25.775	2.64748	16.25	0.685566	0.630456	-0.665533
Q6FMR9	CAGL0K05731g	CgSMT3	722.7	83.1311	458.5	90.3001	0.634427	-0.656475
Q6FT52	CAGL0G05335g	CgTPS2	1246.4	25.2229	811.425	25.0592	0.651015	-0.619237
A0A0W0CJB0	CAGL0C04741g	CgSOD1	1111.35	135.709	726.05	30.4011	0.653305	-0.614172
Q6FW34	CAGL0D03300g	CgSDO1	387.3	78.6018	258.2	2.0992	0.666667	-0.584963
Q6FKS1	CAGL0L09152g	CgRPN11	1094.9	28.7615	996.45	29.5157	0.910083	-0.13593
A0A0W0DNG3	CAGL0H04983g	CgPSA1	744.975	95.889	498.075	50.5206	0.668579	-0.580829
A0A0W0CSA5	CAGL0L10582g	CgYMR196W	1233.08	209.087	833.225	38.5377	0.675729	-0.565483
A0A0W0DKV3	CAGL0I10923g	CgLIP5	405.8	58.2756	275.85	32.1034	0.679768	-0.556885
A0A0W0DBH8	CAGL0K07007g	CgYBR238C	254.75	39.0792	175.675	29.8173	0.689598	-0.536173
A0A0W0DL99	CAGL0C03608g	CgTUP1	2315.22	314.852	1601.53	218.152	0.691736	-0.531706
A0A0W0DHS1	CAGL0J05962g	CgCUZ1	69.25	1.54596	44.2	2.44268	0.638267	-0.647768
Q6FLN7	CAGL0L02013g	CgIXR1	2220.82	258.439	1602.12	336.726	0.72141	-0.471109
Q0Z9A9	CAGL0L00671g	CgFCY21	29.9	2.77369	21.575	1.09354	0.721572	-0.470785
Q6FQT6	CAGL0I03674g	CgRPN5	1205.12	40.0902	865.425	23.5918	0.718121	-0.477702
A0A0W0DAZ6	CAGL0J10384g	CgRPL28	2479.7	332.932	1807.35	111.93	0.728858	-0.45629
A0A0W0DUP0	CAGL0A01716g	CgPNC1	89.325	6.28033	65.15	3.8162	0.729359	-0.455299
Q6FM30	CAGL0K11462g	CgHTB2	2539.6	112.999	1852.8	101.056	0.729564	-0.454894
Q6FXT9	CAGL0A04807g	CgRPN12	1484.9	24.8112	1156.03	9.31823	0.77852	-0.361193
Q6FJB0	CAGL0M07722g	CgCLU1	5342.53	278.143	3918.68	100.778	0.733487	-0.447156
A0A0W0EDP5	CAGL0F01749g	CgSHM2	6002.47	384.522	4422.77	78.7829	0.736825	-0.440606
Q6FVM4	CAGL0E00737g	CgHMO1	755.175	85.2833	557.175	80.8032	0.737809	-0.43868
A0A0W0DEM8	CAGL0B00902g	CgHIS4	1643.88	265.067	1217.42	146.235	0.740582	-0.433268
Q6FMD8	CAGL0K08866g	CgRPN8	732.45	32.9308	599.625	31.3296	0.818656	-0.28867
Q6FMT6	CAGL0K05357g	CgGLN1	1576.58	41.9414	1177.15	36.8835	0.74665	-0.421496
A0A0W0CHG0	CAGL0A03278g	CgRPL19A	3177.88	23.2391	2376.6	148.73	0.747858	-0.419163
Q6FY38	CAGL0A02299g	CAGL0A02299g	68.2	8.85701	51.55	4.38216	0.755865	-0.403799
Q6FPE6	CAGL0J04422g	CgPIM1	635.15	43.6295	549.35	43.5132	0.864914	-0.209372
Q6FUH0	CAGL0F03553g	CgDAP1	297.875	41.6827	227.55	22.754	0.763911	-0.388523
A0A0W0CMU5	CAGL0C04389g	CgHTB2	624.1	45.3478	479.45	35.9468	0.768226	-0.380397
A0A0W0D5A8	CAGL0F00627g	CgSLF1	1291.33	168.008	1005.7	107.932	0.778812	-0.360652
A0A0W0CG22	CAGL0M10351g	CgMAF1	148.45	11.872	116.125	12.4345	0.78225	-0.354298
Q6FL40	CAGL0L06424g	CgCCW22	67.25	5.78763	53.175	1.87328	0.790706	-0.338786
A0A0W0DQK2	CAGL0I04070g	CgSLC1	937.775	88.5452	745.225	22.8034	0.794674	-0.331566
A0A0W0D2E3	CAGL0J04224g	CgMDJ1	547.925	25.2258	410.225	62.8869	0.748688	-0.417563
Q6FXE3	CAGL0B02607g	CgHEM1	624.425	69.9481	499.65	26.8768	0.800176	-0.32161
A0A0W0D564	CAGL0L08338g	CgTPM2	651.2	74.466	521.225	32.7463	0.800407	-0.321194
Q5R1Y7	CAGL0K10868g	CgCTA1	1613.15	105.342	1293.45	73.1511	0.801816	-0.318656
A0A0W0D0M3	CAGL0B02926g	CgBMT3	14.525	1.56498	11.65	1.48436	0.802065	-0.318208
A0A0W0EBW4	CAGL0G02189g	CgMTD1	1429.53	172.925	1147.17	125.987	0.802487	-0.31745
Q6FWF4	CAGL0D00616g	CgRPL31	1545.78	177.472	1241.12	40.1612	0.802914	-0.316682
A0A0W0CDN1	CAGL0A04213g	CgPIN4	99.625	6.98206	80.85	3.43948	0.811543	-0.30126
Q6FMF8	CAGL0K08382g	CgRPS21	4084.28	246.761	3319.15	109.075	0.812666	-0.299266
A0A0W0C5P6	CAGL0K06149g	CgRPS17B	3084.38	221.192	2522.28	113.075	0.817759	-0.290253
Q6FJX6	CAGL0M02783g	CgHHOA	1531.72	40.3653	1253.47	96.3617	0.818342	-0.289224
Q6FJ79	CAGL0M08514g	CgPIR5	161.2	18.3697	132.2	12.6728	0.820099	-0.28613
A0A0W0DM39	CAGL0M03861g	CgRPL25	2441	257.13	2003.62	153.436	0.820821	-0.28486
A0A0W0EAB9	CAGL0H03289g	CgYGL082W	135.175	6.98588	111.175	1.60702	0.822452	-0.281996
A0A0W0EQL7	CAGL0K04279g	CgSCM4	100.825	8.63303	82.975	5.90558	0.822961	-0.281105
Q6FTC5	CAGL0G03575g	CgRPL23B	1532.25	57.5417	1262.77	50.1033	0.824131	-0.279054
Q6FR55	CAGL0I00814g	CgRPP1A	1018.48	81.0821	843.525	59.0902	0.828224	-0.271908
A0A0W0DL68	CAGL0L02211g	CgMEH1	98.85	4.78922	78.45	6.74166	0.793627	-0.333468
Q6FXP0	CAGL0B04257g	CgRPL4B	7575.55	231.079	6288.45	99.5667	0.830098	-0.268646
A0A0W0D4Y9	CAGL0L06886g	CgRPL13A	3580.7	101.777	2978.15	75.7297	0.831723	-0.265825
A0A0W0D6P8	CAGL0G05940g	CgRPL42B	2565.07	34.443	2138.8	70.5057	0.833816	-0.2622
A0A0W0DPB0	CAGL0J00165g	CgRPS25A	4228.73	148.327	3547.33	54.9157	0.838864	-0.253491
A0A0W0EL10	CAGL0H00286g	CgYLR456W	452.3	16.1053	379.8	7.67637	0.839708	-0.25204
Q6FQN1	CAGL0I04906g	CgPUP3	397.1	10.433	363.925	20.4291	0.916457	-0.125861
Q6FTN6	CAGL0G01078g	CgEPL26A	2973.57	176.364	2498.57	71.8821	0.84026	-0.251093
Q6FIP2	CAGL0M12859g	CgRPN2	2981.95	253.657	2385.92	159.731	0.800122	-0.321707
A0A0W0C5M3	CAGL0K06567g	CgRPL27B	1932.47	126.984	1632.83	69.7831	0.84494	-0.24308
A0A0W0ECD5	CAGL0K00671g	CgRPS14B	2664.9	110.256	2252.82	94.3741	0.845369	-0.242346
Q6FLD2	CAGL0L04312g	CgPUP1	307.65	22.2479	206.125	58.5844	0.669998	-0.577771
Q6FQH2	CAGL0I06248g	CgHAL5	64.05	4.69645	54.2	4.76305	0.846214	-0.240906
A0A0W0D9X2	CAGL0L01089g	CgGLT1	3354.88	237.6	2842.45	198.799	0.84726	-0.239124
A0A0W0E0T4	CAGL0D06292g	CgRPT6	766.425	11.1246	702.15	33.0192	0.916137	-0.126365
A0A0W0E640	CAGL0G01826g	CgRPL11A	2549.9	244.011	2170.9	153.775	0.851367	-0.232147
A0A0W0EDZ0	CAGL0C02849g	CgRBL2	678.775	53.7333	578.8	21.918	0.852713	-0.229869
Q6FR56	CAGL0I00792g	CgRPS16	3376.38	98.0663	2896.9	209.799	0.857991	-0.220965
Q6FSA7	CAGL0H02123g	CgNAM8	224.85	15.746	194.175	10.4596	0.863576	-0.211605
A0A0W0CKR7	CAGL0I08393g	CgTIF3	2940.65	78.876	2545.3	94.7016	0.865557	-0.208299
A0A0W0D4V7	CAGL0L07744g	CgADP1	347.575	9.42598	300.875	3.98529	0.865641	-0.20816
Q6FRP3	CAGL0H07007g	CgPRE8	966.45	101.376	785.4	70.5661	0.812665	-0.299267
Q6FM24	CAGL0K11594g	CgVPH2	42.45	2.14864	36.75	3.44625	0.865724	-0.20802
B4UN40	CAGL0K10906g	CgRPL36A	2788.53	109.926	2416.12	91.3906	0.866453	-0.206807
Q6FNY4	CAGL0J08096g	CgUFD1	371.2	13.7528	316.925	18.9837	0.853785	-0.228055
A0A0W0DFA2	CAGL0D02090g	CgASC1	5520.27	260.057	4795.4	301.195	0.868689	-0.203089
A0A0W0CEK0	CAGL0F09031g	CgRPS4B	4606.1	301.89	4011.38	274.373	0.870883	-0.199449
Q6FMD6	CAGL0K08910g	CgRPT4	1429.67	90.0117	1172.5	112.222	0.820117	-0.286099
Q6FMA3	CAGL0K09724g	CgFPR1	1928.55	99.478	1679.83	104.535	0.87103	-0.199206
Q6FLX0	CAGL0K12826g	CgRPL10	5348.68	281.541	4662.5	230.512	0.871711	-0.198078
Q6FWW0	CAGL0C02475g	CgCHZ1	847.625	57.742	739.825	24.7491	0.872821	-0.196242
A0A0W0CP18	CAGL0D02706g	CgRPN9	856.775	19.193	675.25	90.4029	0.78813	-0.343495
A0A0W0DST9	CAGL0A03388g	CgRPL15A	2312.47	154.713	2023.38	51.1559	0.874982	-0.192674
A0A0W0CET1	CAGL0E00561g	CgTUP1	762.1	11.8079	667.175	1.36473	0.875443	-0.191915
A0A0W0CSG0	CAGL0H09988g	CgREB1	64.2	4.61447	56.275	3.98528	0.876558	-0.190079
A0A0W0CS67	CAGL0F04477g	CgPRE7	328.275	12.728	264.55	29.5964	0.805879	-0.311364
A0A0W0CIS4	CAGL0C04048g	CgMNT3	537.1	15.1932	471.825	13.9493	0.878468	-0.186939
A0A0W0D291	CAGL0H09306g	CgTIM13	219.65	15.4261	193.3	12.8968	0.880036	-0.184365
A0A0W0CZ74	CAGL0K11418g	CgADK1	2587.2	22.7149	2281	31.5244	0.881648	-0.181725
Q6FQD1	CAGL0I07205g	CgRUP1	357.225	15.5064	315.775	17.4798	0.883967	-0.177936
Q6FIR2	CAGL0M12408g	CgRPL34B	1148.38	69.8252	1014.17	75.0113	0.883139	-0.179287
Q6FJH3	CAGL0H05643g	CgRPS6A	3655.95	81.7804	3234.55	68.3697	0.884736	-0.176681
Q6FT65	CAGL0G05027g	CgRPS13	1666.17	112.732	1480.48	61.3899	0.888547	-0.17048
A0A0W0CLR5	CAGL0M14003g	CgPRE5	773.05	5.78821	657.9	27.5995	0.851044	-0.232694
A0A0W0D3N0	CAGL0E01991g	CgRPS19A	3382.93	172.625	3011.97	166.131	0.890346	-0.167561
A0A0W0D1C3	CAGL0I04884g	CgRPT2	599.25	15.7282	517.85	22.8582	0.864164	-0.210624
Q6FJ02	CAGL0M10241g	CgRPL14A	1540.65	87.4946	1375.7	24.6567	0.892935	-0.163373
A0A0W0CVV4	CAGL0D01034g	CgVIG9	3237.43	62.3794	2902.03	33.4916	0.896399	-0.157787
A0A0W0C9N8	CAGL0C05159g	CgMAM3	40.825	2.23961	36.6	1.3784	0.896509	-0.157609
Q6FTK5	CAGL0G01804g	CgPRE2	366.925	50.8142	257.8	66.9289	0.702596	-0.509233
Q874N9	CAGL0B01203g	CgRPL37A	2740.55	102.767	2458.05	48.5885	0.896919	-0.156951
Q6FN37	CAGL0K03047g	CgABF2	554.675	23.7407	498.175	16.8524	0.898139	-0.15499
Q6FJK7	CAGL0M05533g	CgDUR1:2	1794.52	82.9093	1617.12	60.5917	0.901144	-0.150171
Q6FW45	CAGL0D03058g	CgPRE3	896.525	81.7921	605.525	114.958	0.675413	-0.566157
A0A0W0D716	CAGL0G00990g	CgRPP0	4764.62	260.772	4294.7	181.517	0.901372	-0.149805
Q6FVZ0	CAGL0D04356g	CgGCV1	869.025	48.3603	786.425	27.3238	0.904951	-0.144088
A0A0W0DPV4	CAGL0M12595g	CgARC15	326.1	19.8614	295.2	9.52785	0.905244	-0.143622
Q6FY05	CAGL0A02090g	CgYHR020W	2794.12	80.7939	2541.55	68.6588	0.909605	-0.136688
A0A0W0C7Q0	CAGL0H04103g	CgUFO1	73.05	3.89059	54.725	2.71953	0.749144	-0.416684
Q6FXI2	CAGL0B02717g	CgACS2	2351	106.091	2143.3	96.3927	0.911655	-0.133441
Q6FTB9	CAGL0G03707g	CgGLO3	1103.83	20.1432	1008.48	38.2178	0.913619	-0.130336
Q6FR65	CAGL0I00594g	CgGSP1	2249.5	112.6	2058.15	67.1028	0.914937	-0.128256
A0A0W0CEX0	CAGL0J09350g	CgCDC48	5341.12	11.8026	4485.43	215.099	0.83979	-0.251899
Q6FKN2	CAGL0L10208g	CgVSH3	178.15	0.772437	163.575	2.07586	0.918187	-0.12314
Q6FUC2	CAGL0F04609g	CgEDE1	1610.47	59.649	1494.33	27.9922	0.927878	-0.107992
Q6FSX4	CAGL0G07106g	CgAPT1	621.575	11.4133	581.05	6.37208	0.934803	-0.0972662
Q6FQK9	CAGL0I05434g	CgTOA2	144.8	3.55153	135.625	4.83692	0.936637	-0.0944384
A0A0W0CMM9	CAGL0J00605g	CgRPN1	1985.75	30.0549	1518.02	109.277	0.764459	-0.387489
A0A0W0E0E2	CAGL0I08327g	CgGCD11	4227.25	97.5254	3990	82.0884	0.943876	-0.0833307
A0A0W0EPG5	CAGL0D01188g	CgTEF1	16798.1	201.706	15865.3	262.058	0.94447	-0.0824235
A0A0W0DB72	CAGL0J06424g	CgMCM6	529.25	7.75176	511.9	2.71663	0.967218	-0.0480875
Q6FR36	CAGL0I01232g	CgERP5	585.6	5.80171	569.9	7.64505	0.97319	-0.0392068
Q6FIN4	CAGL0M13035g	CgDEF1	2415.68	35.6343	2352.78	28.2457	0.973962	-0.038063
