# Supplementary material for: SUMO-targeted Ubiquitin Ligases as crucial mediators of protein homeostasis in Candida glabrata
Source: PLoS Pathog. 2024 Dec 6;20(12):e1012742. doi: 10.1371/journal.ppat.1012742 (PMC11654969; doi:10.1371/journal.ppat.1012742)
Supplement: S7 Table — (XLSX) [file ppat.1012742.s018.xlsx]

## Sheet: S7 Table
S7 Table. Enriched GO terms for biological process (BP), cellular component (CC) and molecular function (MF) categories, as determined by the DAVID tool, for the elevated and reduced proteins in Cgulp2∆ mutant.
Elevated Proteins
Category	GO ID	GO Term	Protein CAGL ID
BP	GO:0006790	sulfur compound metabolic process	CAGL0J07590G, CAGL0G02101G, CAGL0H06369G, CAGL0H04169G, CAGL0L03630G, CAGL0G08800G, CAGL0J02882G, CAGL0J09504G
BP	GO:0006352	DNA-templated transcription, initiation	CAGL0K07964G, CAGL0D05368G, CAGL0I06006G, CAGL0I08525G, CAGL0D01386G, CAGL0D01650G, CAGL0L11352G, CAGL0L02849G
BP	GO:0008152	metabolic process	CAGL0B04301G, CAGL0H06369G, CAGL0D05368G, CAGL0L02211G, CAGL0I08525G, CAGL0M09801G, CAGL0M13871G, CAGL0L11352G, CAGL0M04191G, CAGL0J07590G, CAGL0L09152G, CAGL0F00429G, CAGL0E04070G, CAGL0I03894G, CAGL0H02739G, CAGL0E03069G, CAGL0J03718G, CAGL0D01386G, CAGL0M10329G, CAGL0H08019G, CAGL0L02849G, CAGL0H10142G, CAGL0G02101G, CAGL0H09218G, CAGL0K03289G, CAGL0M11814G, CAGL0D02398G, CAGL0J04576G, CAGL0L0…
BP	GO:0043161	proteasome-mediated ubiquitin-dependent protein catabolic process	CAGL0L09152G, CAGL0J00605G, CAGL0J05962G, CAGL0J09350G, CAGL0K08866G, CAGL0A04807G, CAGL0I04884G, CAGL0M14003G
BP	GO:0006367	transcription initiation from RNA polymerase II promoter	CAGL0K07964G, CAGL0D05368G, CAGL0I08525G, CAGL0D01386G, CAGL0D01650G, CAGL0L11352G
BP	GO:0006508	proteolysis	CAGL0M04191G, CAGL0L09152G, CAGL0J00605G, CAGL0J05962G, CAGL0J09350G, CAGL0K08866G, CAGL0M13871G, CAGL0H02739G, CAGL0A04807G, CAGL0I04884G, CAGL0M14003G
BP	GO:0060261	positive regulation of transcription initiation from RNA polymerase II promoter	CAGL0D05368G, CAGL0I08525G, CAGL0D01386G, CAGL0L11352G
BP	GO:0044267	cellular protein metabolic process	CAGL0B04301G, CAGL0K09966G, CAGL0L02211G, CAGL0C05313G, CAGL0M09801G, CAGL0M13871G, CAGL0A04807G, CAGL0I04884G, CAGL0L09152G, CAGL0J07722G, CAGL0E04070G, CAGL0I03894G, CAGL0G06754G, CAGL0H02739G, CAGL0M10329G, CAGL0J00605G, CAGL0H04565G, CAGL0J05962G, CAGL0I08085G, CAGL0D02398G, CAGL0J04576G, CAGL0K08866G, CAGL0J09350G, CAGL0D01826G, CAGL0D01650G, CAGL0M14003G
BP	GO:0009092	homoserine metabolic process	CAGL0H06369G, CAGL0H04169G, CAGL0J02882G
BP	GO:0044260	cellular macromolecule metabolic process	CAGL0B04301G, CAGL0D05368G, CAGL0K09966G, CAGL0I08525G, CAGL0L02211G, CAGL0C05313G, CAGL0M09801G, CAGL0M13871G, CAGL0A04807G, CAGL0I04884G, CAGL0L11352G, CAGL0K03729G, CAGL0L09152G, CAGL0I07733G, CAGL0G08800G, CAGL0J07722G, CAGL0E04070G, CAGL0I03894G, CAGL0G06754G, CAGL0E03069G, CAGL0J03718G, CAGL0H02739G, CAGL0D01386G, CAGL0M10329G, CAGL0H08019G, CAGL0L02849G, CAGL0K07964G, CAGL0J00605G, CAGL0H0…
BP	GO:0051123	RNA polymerase II transcriptional preinitiation complex assembly	CAGL0D05368G, CAGL0I08525G, CAGL0D01386G, CAGL0L11352G
BP	GO:0010035	response to inorganic substance	CAGL0J05962G, CAGL0J09350G, CAGL0D01826G, CAGL0L03630G
BP	GO:0031334	positive regulation of protein complex assembly	CAGL0D05368G, CAGL0I08525G, CAGL0D01386G, CAGL0J01892G, CAGL0L11352G
BP	GO:0070897	DNA-templated transcriptional preinitiation complex assembly	CAGL0D05368G, CAGL0I08525G, CAGL0D01386G, CAGL0L11352G
BP	GO:0019941	modification-dependent protein catabolic process	CAGL0L09152G, CAGL0J00605G, CAGL0J05962G, CAGL0J09350G, CAGL0K08866G, CAGL0A04807G, CAGL0I04884G, CAGL0M14003G
BP	GO:0031401	positive regulation of protein modification process	CAGL0J09350G, CAGL0L02211G, CAGL0J07722G, CAGL0G06754G
BP	GO:0006464	cellular protein modification process	CAGL0B04301G, CAGL0L02211G, CAGL0C05313G, CAGL0M09801G, CAGL0M13871G, CAGL0I08085G, CAGL0D02398G, CAGL0J04576G, CAGL0J09350G, CAGL0J07722G, CAGL0E04070G, CAGL0I03894G, CAGL0G06754G, CAGL0D01650G
BP	GO:0043632	modification-dependent macromolecule catabolic process	CAGL0L09152G, CAGL0J00605G, CAGL0J05962G, CAGL0J09350G, CAGL0K08866G, CAGL0A04807G, CAGL0I04884G, CAGL0M14003G
BP	GO:1901700	response to oxygen-containing compound	CAGL0J05962G, CAGL0D01826G, CAGL0L03630G, CAGL0L02211G
CC	GO:0022624	proteasome accessory complex	CAGL0L09152G, CAGL0J00605G, CAGL0K08866G, CAGL0A04807G, CAGL0I04884G
CC	GO:0005838	proteasome regulatory particle	CAGL0L09152G, CAGL0J00605G, CAGL0K08866G, CAGL0A04807G, CAGL0I04884G
CC	GO:0031597	cytosolic proteasome complex	CAGL0L09152G, CAGL0J00605G, CAGL0K08866G, CAGL0A04807G, CAGL0M14003G
CC	GO:0034515	proteasome storage granule	CAGL0L09152G, CAGL0J00605G, CAGL0K08866G, CAGL0A04807G, CAGL0M14003G
CC	GO:1905369	endopeptidase complex	CAGL0L09152G, CAGL0J00605G, CAGL0K08866G, CAGL0A04807G, CAGL0I04884G, CAGL0M14003G
CC	GO:0000502	proteasome complex	CAGL0L09152G, CAGL0J00605G, CAGL0K08866G, CAGL0A04807G, CAGL0I04884G, CAGL0M14003G
CC	GO:1902494	catalytic complex	CAGL0F00253G, CAGL0J00605G, CAGL0D05368G, CAGL0I06006G, CAGL0I08525G, CAGL0C05313G, CAGL0A04807G, CAGL0M11814G, CAGL0I04884G, CAGL0L11814G, CAGL0L09152G, CAGL0J09350G, CAGL0K08866G, CAGL0J07722G, CAGL0I03894G, CAGL0G06754G, CAGL0J03718G, CAGL0D01386G, CAGL0D01650G, CAGL0M14003G, CAGL0L02849G
CC	GO:0044445	cytosolic part	CAGL0L09152G, CAGL0J00605G, CAGL0J05412G, CAGL0D01826G, CAGL0K08866G, CAGL0G08800G, CAGL0A04807G, CAGL0M14003G
CC	GO:1905368	peptidase complex	CAGL0L09152G, CAGL0J00605G, CAGL0K08866G, CAGL0A04807G, CAGL0I04884G, CAGL0M14003G
CC	GO:0055029	nuclear DNA-directed RNA polymerase complex	CAGL0D05368G, CAGL0I06006G, CAGL0I08525G, CAGL0D01386G, CAGL0D01650G, CAGL0L02849G
CC	GO:0030880	RNA polymerase complex	CAGL0D05368G, CAGL0I06006G, CAGL0I08525G, CAGL0D01386G, CAGL0D01650G, CAGL0L02849G
CC	GO:0031981	nuclear lumen	CAGL0J00605G, CAGL0D05368G, CAGL0I06006G, CAGL0I08525G, CAGL0M07227G, CAGL0M13871G, CAGL0A04807G, CAGL0L11352G, CAGL0L09152G, CAGL0I07733G, CAGL0J07722G, CAGL0B00352G, CAGL0E03069G, CAGL0J03718G, CAGL0D01386G, CAGL0D01650G, CAGL0L02849G
CC	GO:0034399	nuclear periphery	CAGL0L09152G, CAGL0J00605G, CAGL0M13871G, CAGL0A04807G
CC	GO:0070013	intracellular organelle lumen	CAGL0J00605G, CAGL0H04565G, CAGL0D05368G, CAGL0I06006G, CAGL0I08525G, CAGL0M07227G, CAGL0M13871G, CAGL0I08085G, CAGL0A04807G, CAGL0L11352G, CAGL0L11858G, CAGL0L09152G, CAGL0I07733G, CAGL0J07722G, CAGL0B00352G, CAGL0E03069G, CAGL0J03718G, CAGL0H02739G, CAGL0D01386G, CAGL0M10329G, CAGL0D01650G, CAGL0L02849G
CC	GO:0031974	membrane-enclosed lumen	CAGL0J00605G, CAGL0H04565G, CAGL0D05368G, CAGL0I06006G, CAGL0I08525G, CAGL0M07227G, CAGL0M13871G, CAGL0I08085G, CAGL0A04807G, CAGL0L11352G, CAGL0L11858G, CAGL0L09152G, CAGL0I07733G, CAGL0J07722G, CAGL0B00352G, CAGL0E03069G, CAGL0J03718G, CAGL0H02739G, CAGL0D01386G, CAGL0M10329G, CAGL0D01650G, CAGL0L02849G
CC	GO:0032991	macromolecular complex	CAGL0F00253G, CAGL0D05368G, CAGL0K09966G, CAGL0J05412G, CAGL0I08525G, CAGL0L02211G, CAGL0C05313G, CAGL0A04807G, CAGL0J01892G, CAGL0I04884G, CAGL0L11352G, CAGL0K03729G, CAGL0L09152G, CAGL0I07733G, CAGL0G08800G, CAGL0J07722G, CAGL0I03894G, CAGL0G06754G, CAGL0E03069G, CAGL0J03718G, CAGL0H02739G, CAGL0D01386G, CAGL0M10329G, CAGL0L08800G, CAGL0L02849G, CAGL0K07964G, CAGL0J00605G, CAGL0H04565G, CAGL0I0…
CC	GO:0005634	nucleus	CAGL0D05368G, CAGL0I08525G, CAGL0M13871G, CAGL0A04807G, CAGL0J01892G, CAGL0I04884G, CAGL0L11352G, CAGL0K03729G, CAGL0L09152G, CAGL0F00429G, CAGL0I07733G, CAGL0G08800G, CAGL0J07722G, CAGL0I07183G, CAGL0E03069G, CAGL0J03718G, CAGL0D01386G, CAGL0H08019G, CAGL0L02849G, CAGL0K07964G, CAGL0J00605G, CAGL0I06006G, CAGL0M07227G, CAGL0M11814G, CAGL0L11858G, CAGL0M03179G, CAGL0J09350G, CAGL0H00935G, CAGL0E0…
CC	GO:0005829	cytosol	CAGL0J00605G, CAGL0J05412G, CAGL0A04807G, CAGL0K03289G, CAGL0L09152G, CAGL0J07590G, CAGL0J09350G, CAGL0D01826G, CAGL0K08866G, CAGL0G08800G, CAGL0J07722G, CAGL0H08019G, CAGL0M14003G
CC	GO:0016592	mediator complex	CAGL0D05368G, CAGL0I08525G, CAGL0D01386G
CC	GO:0005623	cell	CAGL0B04301G, CAGL0J05412G, CAGL0D05368G, CAGL0L02211G, CAGL0I08525G, CAGL0J08954G, CAGL0M09801G, CAGL0M13871G, CAGL0L11352G, CAGL0M04191G, CAGL0J07590G, CAGL0L09152G, CAGL0F00429G, CAGL0E04070G, CAGL0I03894G, CAGL0H02739G, CAGL0E03069G, CAGL0J03718G, CAGL0D01386G, CAGL0M10329G, CAGL0H08019G, CAGL0L08800G, CAGL0L02849G, CAGL0G02101G, CAGL0F07601G, CAGL0M07007G, CAGL0K03289G, CAGL0I00616G, CAGL0M1…
CC	GO:1990234	transferase complex	CAGL0D05368G, CAGL0I06006G, CAGL0J09350G, CAGL0I08525G, CAGL0J07722G, CAGL0C05313G, CAGL0I03894G, CAGL0G06754G, CAGL0D01386G, CAGL0D01650G, CAGL0L02849G
CC	GO:0090575	RNA polymerase II transcription factor complex	CAGL0D05368G, CAGL0I08525G, CAGL0D01386G, CAGL0D01650G
MF	GO:0016765	transferase activity, transferring alkyl or aryl (other than methyl) groups	CAGL0G02101G, CAGL0H10142G, CAGL0J04576G, CAGL0I03894G
MF	GO:0008233	peptidase activity	CAGL0M04191G, CAGL0L09152G, CAGL0K08866G, CAGL0J07568G, CAGL0H02739G, CAGL0I04884G
MF	GO:0070122	isopeptidase activity	CAGL0L09152G, CAGL0K08866G
MF	GO:0043022	ribosome binding	CAGL0D01826G, CAGL0C05313G, CAGL0J08954G
Reduced Proteins
Category	GO ID	GO Term	Protein CAGL ID
BP	GO:0017038	protein import	CAGL0H08283G, CAGL0M00418G, CAGL0J03850G, CAGL0J02442G, CAGL0L09130G, CAGL0J01936G, CAGL0F03905G, CAGL0L10015G, CAGL0J06534G, CAGL0H09416G
BP	GO:1990542	mitochondrial transmembrane transport	CAGL0H08283G, CAGL0M00418G, CAGL0J03850G, CAGL0J02442G, CAGL0J01936G, CAGL0L10015G, CAGL0H09416G
BP	GO:0046907	intracellular transport	CAGL0K11792G, CAGL0J03850G, CAGL0I06358G, CAGL0G03707G, CAGL0B01617G, CAGL0K01793G, CAGL0D00440G, CAGL0J06534G, CAGL0L05456G, CAGL0H09416G, CAGL0H08283G, CAGL0M00418G, CAGL0J02442G, CAGL0L09130G, CAGL0J01936G, CAGL0C04741G, CAGL0E01199G, CAGL0F03905G, CAGL0L10015G, CAGL0K02497G
BP	GO:1902582	single-organism intracellular transport	CAGL0H08283G, CAGL0M00418G, CAGL0J03850G, CAGL0J02442G, CAGL0L09130G, CAGL0J01936G, CAGL0F03905G, CAGL0L10015G, CAGL0J06534G, CAGL0H09416G
BP	GO:0051641	cellular localization	CAGL0K11792G, CAGL0J03850G, CAGL0I06358G, CAGL0G03707G, CAGL0B01617G, CAGL0I08459G, CAGL0K01793G, CAGL0D00440G, CAGL0J06534G, CAGL0L05456G, CAGL0M13079G, CAGL0H09416G, CAGL0H08283G, CAGL0M00418G, CAGL0J02442G, CAGL0L09130G, CAGL0G03773G, CAGL0J01936G, CAGL0C04741G, CAGL0E01199G, CAGL0F03905G, CAGL0L10015G, CAGL0K02497G
BP	GO:0051234	establishment of localization in cell	CAGL0G03707G, CAGL0I06358G, CAGL0B01617G, CAGL0L05456G, CAGL0M13079G, CAGL0H08283G, CAGL0L09130G, CAGL0E01199G, CAGL0F03905G, CAGL0L10015G, CAGL0K11792G, CAGL0J03850G, CAGL0I08459G, CAGL0K01793G, CAGL0D00440G, CAGL0J06534G, CAGL0K05753G, CAGL0H09416G, CAGL0M00418G, CAGL0J02442G, CAGL0J01936G, CAGL0J04312G, CAGL0C04741G, CAGL0K02497G, CAGL0I01628G, CAGL0G08085G
BP	GO:0006810	transport	CAGL0G03707G, CAGL0I06358G, CAGL0B01617G, CAGL0L05456G, CAGL0H08283G, CAGL0L09130G, CAGL0E01199G, CAGL0F03905G, CAGL0L10015G, CAGL0K11792G, CAGL0J03850G, CAGL0I08459G, CAGL0K01793G, CAGL0D00440G, CAGL0J06534G, CAGL0K05753G, CAGL0H09416G, CAGL0M00418G, CAGL0J02442G, CAGL0J01936G, CAGL0J04312G, CAGL0C04741G, CAGL0K02497G, CAGL0I01628G, CAGL0G08085G
BP	GO:0006605	protein targeting	CAGL0H08283G, CAGL0M00418G, CAGL0K11792G, CAGL0J03850G, CAGL0J02442G, CAGL0L09130G, CAGL0J01936G, CAGL0F03905G, CAGL0L10015G, CAGL0J06534G, CAGL0H09416G
BP	GO:0043933	macromolecular complex subunit organization	CAGL0M05181G, CAGL0I08327G, CAGL0J06534G, CAGL0J06424G, CAGL0M07029G, CAGL0E02315G, CAGL0M13079G, CAGL0M02783G, CAGL0I00968G, CAGL0H09416G, CAGL0B03641G, CAGL0H08283G, CAGL0L09130G, CAGL0G03773G, CAGL0F03905G, CAGL0L10015G, CAGL0K02497G, CAGL0I09460G
BP	GO:0006996	organelle organization	CAGL0G03707G, CAGL0K09724G, CAGL0E00737G, CAGL0H02783G, CAGL0J06424G, CAGL0M13079G, CAGL0M02783G, CAGL0I00968G, CAGL0H08283G, CAGL0L09130G, CAGL0G03773G, CAGL0M07722G, CAGL0F03905G, CAGL0L10015G, CAGL0J03850G, CAGL0I08459G, CAGL0M07029G, CAGL0J06534G, CAGL0E02315G, CAGL0K05731G, CAGL0H09416G, CAGL0B03641G, CAGL0M00418G, CAGL0J02442G, CAGL0J01936G, CAGL0C02475G, CAGL0K02497G, CAGL0F02079G
BP	GO:0071840	cellular component organization or biogenesis	CAGL0G03707G, CAGL0K09724G, CAGL0L02013G, CAGL0I08327G, CAGL0E00737G, CAGL0H02783G, CAGL0J06424G, CAGL0M13079G, CAGL0M02783G, CAGL0I00968G, CAGL0H08283G, CAGL0L09130G, CAGL0G03773G, CAGL0M05357G, CAGL0M07722G, CAGL0F03905G, CAGL0L10015G, CAGL0K08382G, CAGL0K11792G, CAGL0J03850G, CAGL0M05181G, CAGL0I08459G, CAGL0M07029G, CAGL0D00440G, CAGL0J06534G, CAGL0E02315G, CAGL0K05731G, CAGL0H09416G, CAGL0B0…
BP	GO:0015031	protein transport	CAGL0K11792G, CAGL0J03850G, CAGL0B01617G, CAGL0D00440G, CAGL0J06534G, CAGL0H09416G, CAGL0H08283G, CAGL0M00418G, CAGL0J02442G, CAGL0L09130G, CAGL0J01936G, CAGL0J04312G, CAGL0F03905G, CAGL0L10015G, CAGL0K02497G
BP	GO:0006999	nuclear pore organization	CAGL0L09130G, CAGL0G03773G, CAGL0J06534G
BP	GO:0033036	macromolecule localization	CAGL0K11792G, CAGL0J03850G, CAGL0I06358G, CAGL0B01617G, CAGL0I08459G, CAGL0D00440G, CAGL0J06534G, CAGL0H09416G, CAGL0H08283G, CAGL0M00418G, CAGL0J02442G, CAGL0L09130G, CAGL0G03773G, CAGL0J01936G, CAGL0M05357G, CAGL0J04312G, CAGL0F03905G, CAGL0L10015G, CAGL0K02497G
BP	GO:0071705	nitrogen compound transport	CAGL0K11792G, CAGL0J03850G, CAGL0B01617G, CAGL0D00440G, CAGL0J06534G, CAGL0K05753G, CAGL0H09416G, CAGL0H08283G, CAGL0M00418G, CAGL0J02442G, CAGL0L09130G, CAGL0J01936G, CAGL0J04312G, CAGL0F03905G, CAGL0L10015G, CAGL0K02497G
BP	GO:0034622	cellular macromolecular complex assembly	CAGL0M05181G, CAGL0I08327G, CAGL0J06424G, CAGL0M07029G, CAGL0E02315G, CAGL0M13079G, CAGL0M02783G, CAGL0I00968G, CAGL0H09416G, CAGL0H08283G, CAGL0F03905G, CAGL0L10015G, CAGL0K02497G, CAGL0I09460G
BP	GO:0006334	nucleosome assembly	CAGL0E02315G, CAGL0M02783G, CAGL0I00968G
BP	GO:0006457	protein folding	CAGL0H08283G, CAGL0J03850G, CAGL0K09724G, CAGL0L05456G, CAGL0E05940G
BP	GO:1901566	organonitrogen compound biosynthetic process	CAGL0K08382G, CAGL0B04257G, CAGL0K05357G, CAGL0K00671G, CAGL0K09724G, CAGL0F01749G, CAGL0I08327G, CAGL0M07029G, CAGL0I04774G, CAGL0H07887G, CAGL0A03278G, CAGL0I00792G, CAGL0K11418G, CAGL0A02090G, CAGL0L06886G, CAGL0E05940G
BP	GO:0030261	chromosome condensation	CAGL0E00737G, CAGL0K05731G, CAGL0M02783G
BP	GO:0065003	macromolecular complex assembly	CAGL0M05181G, CAGL0I08327G, CAGL0J06424G, CAGL0M07029G, CAGL0E02315G, CAGL0M13079G, CAGL0M02783G, CAGL0I00968G, CAGL0H09416G, CAGL0H08283G, CAGL0F03905G, CAGL0L10015G, CAGL0K02497G, CAGL0I09460G
BP	GO:0044765	single-organism transport	CAGL0H08283G, CAGL0M00418G, CAGL0J03850G, CAGL0J02442G, CAGL0L09130G, CAGL0J01936G, CAGL0F03905G, CAGL0L10015G, CAGL0J06534G, CAGL0K05753G, CAGL0H09416G
BP	GO:0071702	organic substance transport	CAGL0K11792G, CAGL0J03850G, CAGL0B01617G, CAGL0D00440G, CAGL0J06534G, CAGL0K05753G, CAGL0H09416G, CAGL0H08283G, CAGL0M00418G, CAGL0J02442G, CAGL0L09130G, CAGL0J01936G, CAGL0J04312G, CAGL0F03905G, CAGL0L10015G, CAGL0K02497G
BP	GO:0071103	DNA conformation change	CAGL0E00737G, CAGL0J06424G, CAGL0E02315G, CAGL0K05731G, CAGL0M02783G, CAGL0I00968G
BP	GO:0071166	ribonucleoprotein complex localization	CAGL0L09130G, CAGL0B01617G, CAGL0K02497G, CAGL0D00440G, CAGL0J06534G
BP	GO:0055082	cellular chemical homeostasis	CAGL0K11792G, CAGL0H08822G, CAGL0C04741G, CAGL0F03905G, CAGL0I01628G, CAGL0I04774G
BP	GO:0006518	peptide metabolic process	CAGL0A03278G, CAGL0K08382G, CAGL0B04257G, CAGL0K00671G, CAGL0I00792G, CAGL0I08327G, CAGL0A02090G, CAGL0L06886G, CAGL0M07029G, CAGL0H09416G
BP	GO:0051169	nuclear transport	CAGL0L09130G, CAGL0B01617G, CAGL0F03905G, CAGL0K02497G, CAGL0D00440G, CAGL0J06534G
BP	GO:0044249	cellular biosynthetic process	CAGL0G03707G, CAGL0K09724G, CAGL0L02013G, CAGL0I08327G, CAGL0E00737G, CAGL0H02783G, CAGL0J06424G, CAGL0M13079G, CAGL0M02783G, CAGL0I00968G, CAGL0H08283G, CAGL0L09130G, CAGL0G03773G, CAGL0M05357G, CAGL0M07722G, CAGL0F03905G, CAGL0L10015G, CAGL0K08382G, CAGL0K11792G, CAGL0J03850G, CAGL0M05181G, CAGL0I08459G, CAGL0M07029G, CAGL0D00440G, CAGL0J06534G, CAGL0E02315G, CAGL0K05731G, CAGL0H09416G, CAGL0B0…
BP	GO:0005840	ribosome biogenesis	CAGL0A03278G, CAGL0K08382G, CAGL0B04257G, CAGL0K00671G, CAGL0I00792G, CAGL0I08327G, CAGL0L06886G, CAGL0M07029G, CAGL0J00165G
CC	GO:0044815	DNA packaging complex	CAGL0K11462G, CAGL0C04389G, CAGL0E02315G, CAGL0H09834G, CAGL0M02783G
CC	GO:0032993	protein-DNA complex	CAGL0K11462G, CAGL0J06424G, CAGL0C04389G, CAGL0E02315G, CAGL0H09834G, CAGL0M02783G
CC	GO:0005694	chromosome	CAGL0K11462G, CAGL0L02013G, CAGL0B01617G, CAGL0E00737G, CAGL0J06424G, CAGL0M07029G, CAGL0E02315G, CAGL0H09834G, CAGL0K05731G, CAGL0M13079G, CAGL0M02783G, CAGL0B03641G, CAGL0F02079G, CAGL0C04389G
CC	GO:0032991	macromolecular complex	CAGL0G03707G, CAGL0K00671G, CAGL0B01617G, CAGL0K11462G, CAGL0I08327G, CAGL0E00737G, CAGL0F03179G, CAGL0J06424G, CAGL0G05335G, CAGL0M13079G, CAGL0M02783G, CAGL0I04686G, CAGL0I00968G, CAGL0A03278G, CAGL0L09130G, CAGL0K10098G, CAGL0I00792G, CAGL0E01199G, CAGL0F03905G, CAGL0L10015G, CAGL0J00165G, CAGL0K08382G, CAGL0K11792G, CAGL0J03850G, CAGL0M05181G, CAGL0B04257G, CAGL0I08459G, CAGL0M07029G, CAGL0D0…
CC	GO:0005737	cytoplasm	CAGL0G03707G, CAGL0I06358G, CAGL0F01749G, CAGL0I08327G, CAGL0F03179G, CAGL0J06424G, CAGL0G05335G, CAGL0M13079G, CAGL0A03278G, CAGL0I00792G, CAGL0K08382G, CAGL0K11792G, CAGL0K05357G, CAGL0I08459G, CAGL0H04983G, CAGL0H09416G, CAGL0M00418G, CAGL0I01628G, CAGL0A04213G, CAGL0K00671G, CAGL0K09724G, CAGL0E00737G, CAGL0L05456G, CAGL0I04686G, CAGL0I00968G, CAGL0H08283G, CAGL0G03773G, CAGL0M05357G, CAGL0K1…
CC	GO:0098798	mitochondrial protein complex	CAGL0J03850G, CAGL0J02442G, CAGL0L10015G, CAGL0I04686G, CAGL0H09416G
MF	GO:1901363	heterocyclic compound binding	CAGL0A04213G, CAGL0K09724G, CAGL0F01749G, CAGL0L02013G, CAGL0B01617G, CAGL0K11462G, CAGL0I08327G, CAGL0E00737G, CAGL0J06424G, CAGL0M02783G, CAGL0I00968G, CAGL0H08283G, CAGL0H07887G, CAGL0A03278G, CAGL0M07722G, CAGL0F03905G, CAGL0K11418G, CAGL0A02090G, CAGL0D01188G, CAGL0J03850G, CAGL0K05357G, CAGL0I06248G, CAGL0I08459G, CAGL0M07029G, CAGL0H04983G, CAGL0H09834G, CAGL0E02315G, CAGL0H09416G, CAGL0B0…
MF	GO:0051087	chaperone binding	CAGL0H08283G, CAGL0J03850G, CAGL0J02442G
MF	GO:0046982	protein heterodimerization activity	CAGL0K11462G, CAGL0C04389G, CAGL0E02315G, CAGL0H09834G
MF	GO:0046983	protein dimerization activity	CAGL0J03850G, CAGL0K11462G, CAGL0C04389G, CAGL0E02315G, CAGL0H09834G
MF	GO:0017076	purine nucleotide binding	CAGL0J03850G, CAGL0K05357G, CAGL0I06248G, CAGL0I08459G, CAGL0I08327G, CAGL0H04983G, CAGL0J06424G, CAGL0H09416G, CAGL0B03641G, CAGL0H08283G, CAGL0H07887G, CAGL0F03905G, CAGL0K11418G, CAGL0A02090G, CAGL0G08085G, CAGL0F02079G, CAGL0D01188G
MF	GO:0043168	anion binding	CAGL0K05357G, CAGL0I06248G, CAGL0F01749G, CAGL0I08459G, CAGL0I08327G, CAGL0H04983G, CAGL0J06424G, CAGL0M02783G, CAGL0H09416G, CAGL0B03641G, CAGL0H08283G, CAGL0H07887G, CAGL0M05357G, CAGL0E01199G, CAGL0F03905G, CAGL0K11418G, CAGL0A02090G, CAGL0G08085G, CAGL0F02079G, CAGL0D01188G
MF	GO:0022857	transmembrane transporter activity	CAGL0J02948G, CAGL0A01804G, CAGL0G02453G, CAGL0H08822G, CAGL0L10015G, CAGL0I01628G, CAGL0E05940G, CAGL0K05753G, CAGL0I04686G
MF	GO:0032553	ribonucleotide binding	CAGL0K05357G, CAGL0I06248G, CAGL0I08459G, CAGL0I08327G, CAGL0H04983G, CAGL0J06424G, CAGL0H09416G, CAGL0B03641G, CAGL0H08283G, CAGL0H07887G, CAGL0F03905G, CAGL0K11418G, CAGL0A02090G, CAGL0G08085G, CAGL0F02079G, CAGL0D01188G
MF	GO:0003690	double-stranded DNA binding	CAGL0L02013G, CAGL0E00737G, CAGL0J06424G, CAGL0F02079G, CAGL0E02315G, CAGL0M02783G
MF	GO:0000166	nucleotide binding	CAGL0J03850G, CAGL0K05357G, CAGL0I06248G, CAGL0I08459G, CAGL0I08327G, CAGL0H04983G, CAGL0J06424G, CAGL0H09416G, CAGL0B03641G, CAGL0H08283G, CAGL0H07887G, CAGL0F03905G, CAGL0K11418G, CAGL0A02090G, CAGL0G08085G, CAGL0F02079G, CAGL0D01188G
MF	GO:0036094	small molecule binding	CAGL0J03850G, CAGL0K05357G, CAGL0I06248G, CAGL0F01749G, CAGL0I08459G, CAGL0I08327G, CAGL0H04983G, CAGL0J06424G, CAGL0H09416G, CAGL0B03641G, CAGL0H08283G, CAGL0H07887G, CAGL0F03905G, CAGL0K11418G, CAGL0A02090G, CAGL0G08085G, CAGL0F02079G, CAGL0D01188G
MF	GO:0005198	structural molecule activity	CAGL0A03278G, CAGL0K08382G, CAGL0L09130G, CAGL0B04257G, CAGL0K00671G, CAGL0I00792G, CAGL0L06886G, CAGL0J06534G
