# Supplementary material for: SUMO-targeted Ubiquitin Ligases as crucial mediators of protein homeostasis in Candida glabrata
Source: PLoS Pathog. 2024 Dec 6;20(12):e1012742. doi: 10.1371/journal.ppat.1012742 (PMC11654969; doi:10.1371/journal.ppat.1012742)
Supplement: S8 Table — (XLSX) [file ppat.1012742.s019.xlsx]

## Sheet: S8 Table
S8 Table. Enriched GO terms for biological process (BP), cellular component (CC) and molecular function (MF) categories, as determined by the DAVID tool, for the elevated and reduced proteins in Cgslx8∆ mutant.
Elevated Proteins
Category	GO ID	GO Term	Protein CAGL ID
BP	GO:1901135	carbohydrate derivative metabolic process	CAGL0J02244G, CAGL0I03080G, CAGL0H07403G, CAGL0L11506G, CAGL0J03146G, CAGL0G09955G, CAGL0H03641G, CAGL0J00451G, CAGL0C00649G, CAGL0D01034G, CAGL0H01881G, CAGL0J08569G
BP	GO:0006906	vesicle fusion	CAGL0D03498G, CAGL0L10604G, CAGL0F04653G, CAGL0F02123G
BP	GO:0006084	acetyl-CoA metabolic process	CAGL0L11506G, CAGL0C03630G, CAGL0B02717G
BP	GO:0048193	Golgi vesicle transport	CAGL0D03498G, CAGL0K11088G, CAGL0L10604G, CAGL0E00847G, CAGL0F04653G, CAGL0F02123G, CAGL0B04697G, CAGL0L08800G
BP	GO:0090174	organelle membrane fusion	CAGL0D03498G, CAGL0L10604G, CAGL0F04653G, CAGL0F02123G
BP	GO:0006790	sulfur compound metabolic process	CAGL0L11506G, CAGL0C03630G, CAGL0B02717G, CAGL0H04169G, CAGL0J02882G, CAGL0J09504G
BP	GO:0006221	pyrimidine nucleotide biosynthetic process	CAGL0I03080G, CAGL0J03146G, CAGL0H01881G
BP	GO:0009189	deoxyribonucleoside diphosphate biosynthetic process	CAGL0J03146G, CAGL0H01881G
BP	GO:0006891	intra-Golgi vesicle-mediated transport	CAGL0D03498G, CAGL0L10604G, CAGL0E00847G
BP	GO:0019637	organophosphate metabolic process	CAGL0I03080G, CAGL0L11506G, CAGL0C03630G, CAGL0L13068G, CAGL0J03146G, CAGL0G09955G, CAGL0H03641G, CAGL0J00451G, CAGL0C00649G, CAGL0H01881G
BP	GO:0043933	macromolecular complex subunit organization	CAGL0D05368G, CAGL0A02552G, CAGL0J05962G, CAGL0L04796G, CAGL0F05643G, CAGL0M13079G, CAGL0M02783G, CAGL0J08569G, CAGL0M02849G, CAGL0M05005G, CAGL0I05544G, CAGL0M12595G, CAGL0F04653G, CAGL0G06754G, CAGL0D01386G, CAGL0C00649G
BP	GO:0006486	protein glycosylation	CAGL0J02244G, CAGL0H07403G, CAGL0D01034G, CAGL0J08569G
BP	GO:0044711	single-organism biosynthetic process	CAGL0H06633G, CAGL0D02948G, CAGL0G02189G, CAGL0C03630G, CAGL0L13068G, CAGL0J03146G, CAGL0G09955G, CAGL0I03080G, CAGL0L11506G, CAGL0B02717G, CAGL0M07656G, CAGL0J02882G, CAGL0J09504G, CAGL0H01881G
BP	GO:0009058	cellular biosynthetic process	CAGL0D05368G, CAGL0L13068G, CAGL0L06908G, CAGL0J03146G, CAGL0F05643G, CAGL0G09955G, CAGL0K03135G, CAGL0M02783G, CAGL0I03080G, CAGL0H07403G, CAGL0L11506G, CAGL0I05544G, CAGL0D01386G, CAGL0B04961G, CAGL0H06633G, CAGL0D02948G, CAGL0J03652G, CAGL0G02189G, CAGL0C03630G, CAGL0I06006G, CAGL0D00616G, CAGL0L04796G, CAGL0J08569G, CAGL0J02244G, CAGL0B02717G, CAGL0M05005G, CAGL0M02849G, CAGL0M07656G, CAGL0J0…
BP	GO:0006793	phosphorus metabolic process	CAGL0C03630G, CAGL0A02552G, CAGL0L13068G, CAGL0J03146G, CAGL0G09955G, CAGL0I03080G, CAGL0L11506G, CAGL0B02717G, CAGL0H03641G, CAGL0G06754G, CAGL0J00451G, CAGL0D01650G, CAGL0C00649G, CAGL0H01881G
BP	GO:0008152	metabolic process	CAGL0D05368G, CAGL0L06908G, CAGL0G09955G, CAGL0K10868G, CAGL0M04191G, CAGL0H07403G, CAGL0L11506G, CAGL0I05544G, CAGL0M08756G, CAGL0F04653G, CAGL0F02123G, CAGL0D01386G, CAGL0D02948G, CAGL0G02189G, CAGL0C03630G, CAGL0A02552G, CAGL0H04103G, CAGL0L04796G, CAGL0E00847G, CAGL0M00874G, CAGL0L01903G, CAGL0B02717G, CAGL0I04906G, CAGL0M02849G, CAGL0M07656G, CAGL0D01650G, CAGL0L13068G, CAGL0J03146G, CAGL0F0…
BP	GO:0022607	cellular component assembly	CAGL0D05368G, CAGL0A02552G, CAGL0L06908G, CAGL0L04796G, CAGL0F05643G, CAGL0E00847G, CAGL0M13079G, CAGL0M02783G, CAGL0J08569G, CAGL0A03872G, CAGL0M02849G, CAGL0M05005G, CAGL0I05544G, CAGL0M12595G, CAGL0F02123G, CAGL0G06754G, CAGL0D01386G, CAGL0C00649G
BP	GO:0000096	sulfur amino acid metabolic process	CAGL0H04169G, CAGL0J02882G, CAGL0J09504G
BP	GO:0016126	sterol biosynthetic process	CAGL0L11506G, CAGL0C03630G, CAGL0M07656G
CC	GO:0005737	cytoplasm	CAGL0C01793G, CAGL0K11088G, CAGL0G09955G, CAGL0K10868G, CAGL0M13079G, CAGL0H07403G, CAGL0L11506G, CAGL0A01221G, CAGL0A03872G, CAGL0I05544G, CAGL0F04653G, CAGL0F02123G, CAGL0B04345G, CAGL0L08800G, CAGL0D02948G, CAGL0G02189G, CAGL0C03630G, CAGL0A02552G, CAGL0H04103G, CAGL0L04796G, CAGL0E00847G, CAGL0M00874G, CAGL0L01903G, CAGL0B02717G, CAGL0I04906G, CAGL0M02849G, CAGL0M12595G, CAGL0D03498G, CAGL0J0…
CC	GO:0090575	RNA polymerase II transcription factor complex	CAGL0D05368G, CAGL0M05005G, CAGL0D01386G, CAGL0D01650G
CC	GO:0005798	Golgi-associated vesicle	CAGL0K11088G, CAGL0E00847G, CAGL0B04697G, CAGL0L08800G
CC	GO:0031201	SNARE complex	CAGL0D03498G, CAGL0L10604G, CAGL0F04653G
CC	GO:0061695	transferase complex, transferring phosphorus-containing groups	CAGL0D05368G, CAGL0I06006G, CAGL0A02552G, CAGL0M05005G, CAGL0G06754G, CAGL0D01386G, CAGL0D01650G
CC	GO:0000428	DNA-directed RNA polymerase complex	CAGL0D05368G, CAGL0I06006G, CAGL0M05005G, CAGL0D01386G, CAGL0D01650G
CC	GO:1990234	transferase complex	CAGL0D05368G, CAGL0I06006G, CAGL0A02552G, CAGL0H04103G, CAGL0M05005G, CAGL0F05643G, CAGL0C05313G, CAGL0G06754G, CAGL0D01386G, CAGL0D01650G, CAGL0J08569G
CC	GO:0032160	septin filament array	CAGL0A02552G, CAGL0G06754G
MF	GO:0003824	catalytic activity	CAGL0D03498G, CAGL0G04961G, CAGL0L13068G, CAGL0L06908G, CAGL0J03146G, CAGL0F05643G, CAGL0C05313G, CAGL0G09955G, CAGL0K10868G, CAGL0M04191G, CAGL0I03080G, CAGL0H07403G, CAGL0L11506G, CAGL0B02497G, CAGL0J07568G, CAGL0I05544G, CAGL0M08756G, CAGL0H03641G, CAGL0F02123G, CAGL0G06754G, CAGL0B04345G, CAGL0C00649G, CAGL0B04961G, CAGL0K08184G, CAGL0H06633G, CAGL0D02948G, CAGL0M01936G, CAGL0J03652G, CAGL0G0…
MF	GO:0043167	ion binding	CAGL0L06908G, CAGL0J03146G, CAGL0F05643G, CAGL0K10868G, CAGL0M02783G, CAGL0A03872G, CAGL0B02497G, CAGL0I05544G, CAGL0F02123G, CAGL0G06754G, CAGL0B04345G, CAGL0C00649G, CAGL0K08184G, CAGL0H06633G, CAGL0D02948G, CAGL0M01936G, CAGL0J03652G, CAGL0C03630G, CAGL0A02552G, CAGL0J05962G, CAGL0H04169G, CAGL0M07447G, CAGL0L01903G, CAGL0L11858G, CAGL0J02244G, CAGL0I02574G, CAGL0G01430G, CAGL0B02717G, CAGL0M0…
MF	GO:0016491	oxidoreductase activity	CAGL0G04961G, CAGL0L11506G, CAGL0G02189G, CAGL0I02574G, CAGL0J03146G, CAGL0M07656G, CAGL0J11264G, CAGL0K10868G, CAGL0J00451G, CAGL0K08184G, CAGL0J08569G
MF	GO:0032553	ribonucleotide binding	CAGL0H06633G, CAGL0D02948G, CAGL0J03652G, CAGL0C03630G, CAGL0A02552G, CAGL0L06908G, CAGL0J03146G, CAGL0F05643G, CAGL0L11858G, CAGL0I02574G, CAGL0B02717G, CAGL0B02497G, CAGL0I05544G, CAGL0F02123G, CAGL0G06754G, CAGL0J02882G, CAGL0B04345G, CAGL0C00649G, CAGL0D01034G, CAGL0H01881G
MF	GO:0005200	structural constituent of cytoskeleton	CAGL0A02552G, CAGL0B02497G, CAGL0G06754G
MF	GO:0097367	carbohydrate derivative binding	CAGL0H06633G, CAGL0D02948G, CAGL0J03652G, CAGL0C03630G, CAGL0A02552G, CAGL0L06908G, CAGL0J03146G, CAGL0F05643G, CAGL0L11858G, CAGL0I02574G, CAGL0B02717G, CAGL0B02497G, CAGL0I05544G, CAGL0F02123G, CAGL0G06754G, CAGL0J02882G, CAGL0B04345G, CAGL0C00649G, CAGL0D01034G, CAGL0H01881G
MF	GO:0016209	antioxidant activity	CAGL0G04961G, CAGL0K10868G, CAGL0K08184G
MF	GO:1901363	heterocyclic compound binding	CAGL0L06908G, CAGL0J03146G, CAGL0F05643G, CAGL0K03135G, CAGL0K10868G, CAGL0M02783G, CAGL0K03091G, CAGL0B02497G, CAGL0J07568G, CAGL0I05544G, CAGL0F02123G, CAGL0G06754G, CAGL0B04345G, CAGL0C00649G, CAGL0K08184G, CAGL0H06633G, CAGL0D02948G, CAGL0J03652G, CAGL0C03630G, CAGL0A02552G, CAGL0H04169G, CAGL0L04796G, CAGL0M00874G, CAGL0L01903G, CAGL0L11858G, CAGL0I02574G, CAGL0B02717G, CAGL0M05005G, CAGL0L0…
Reduced Proteins
Category	GO ID	GO Term	Protein CAGL ID
BP	GO:0007005	mitochondrion organization	CAGL0D03520G, CAGL0H07183G, CAGL0F07931G, CAGL0M06259G, CAGL0F05577G, CAGL0G07711G, CAGL0A03080G, CAGL0B03443G, CAGL0C05159G, CAGL0D02046G, CAGL0J02442G, CAGL0K04059G, CAGL0D06424G, CAGL0M07722G, CAGL0I09394G
BP	GO:0044765	transport	CAGL0H09680G, CAGL0D03520G, CAGL0A01848G, CAGL0K02827G, CAGL0K02849G, CAGL0H09152G, CAGL0G07711G, CAGL0M13101G, CAGL0C05049G, CAGL0I04862G, CAGL0J02442G, CAGL0K04059G, CAGL0K11209G, CAGL0M09130G, CAGL0F03905G, CAGL0F08283G, CAGL0L00517G, CAGL0J00495G
BP	GO:0090114	COPII-coated vesicle budding	CAGL0A01848G, CAGL0K12672G, CAGL0I03454G
BP	GO:0055085	transmembrane transport	CAGL0D03520G, CAGL0G03289G, CAGL0J02442G, CAGL0K04059G, CAGL0K11209G, CAGL0G07711G, CAGL0F08283G, CAGL0J00495G, CAGL0I04862G
BP	GO:0006359	regulation of transcription from RNA polymerase III promoter	CAGL0I06688G, CAGL0F07095G, CAGL0I00968G
BP	GO:0006412	Ribosome biogenesis	CAGL0I00792g, CAGL0K06149g, CAGL0A03278g, CAGL0M06523g
BP	GO:1903792	negative regulation of anion transport	CAGL0F08283G, CAGL0M13101G
CC	GO:0005737	cytoplasm	CAGL0A01848G, CAGL0J02904G, CAGL0H07183G, CAGL0J01353G, CAGL0I08965G, CAGL0L02651G, CAGL0L10978G, CAGL0J03124G, CAGL0G07623G, CAGL0A03080G, CAGL0A03278G, CAGL0K06963G, CAGL0J07590G, CAGL0I00792G, CAGL0F08283G, CAGL0L00517G, CAGL0I03454G, CAGL0D03520G, CAGL0D06292G, CAGL0J03872G, CAGL0K02827G, CAGL0G02783G, CAGL0K11594G, CAGL0M10483G, CAGL0F05577G, CAGL0F03223G, CAGL0F07095G, CAGL0K03289G, CAGL0B0…
CC	GO:0005739	mitochondrion	CAGL0F00693G, CAGL0J01353G, CAGL0H07183G, CAGL0F07931G, CAGL0J03124G, CAGL0G09581G, CAGL0A03080G, CAGL0I04686G, CAGL0J08657G, CAGL0K04059G, CAGL0E03520G, CAGL0I09394G, CAGL0D03520G, CAGL0G04675G, CAGL0M12727G, CAGL0M10483G, CAGL0M06259G, CAGL0F05577G, CAGL0G07711G, CAGL0M09537G, CAGL0B03267G, CAGL0B03443G, CAGL0D02046G, CAGL0E06314G, CAGL0J02442G, CAGL0C04741G, CAGL0D06424G, CAGL0J11682G, CAGL0H0…
CC	GO:0071782	endoplasmic reticulum tubular network	CAGL0K02849G, CAGL0A00957G, CAGL0B02585G, CAGL0L04554G
CC	GO:0005759	mitochondrial matrix	CAGL0G04675G, CAGL0E06314G, CAGL0M12727G, CAGL0H07183G, CAGL0J03124G, CAGL0D06424G, CAGL0F05577G, CAGL0E03520G, CAGL0I09394G, CAGL0H08602G, CAGL0B03267G
CC	GO:0031967	organelle envelope	CAGL0D03520G, CAGL0J01353G, CAGL0F07931G, CAGL0M06259G, CAGL0G07403G, CAGL0G07711G, CAGL0M09537G, CAGL0B03443G, CAGL0C05049G, CAGL0I04686G, CAGL0J08657G, CAGL0D02046G, CAGL0J02442G, CAGL0K04059G, CAGL0C04741G, CAGL0J11682G, CAGL0I03454G
CC	GO:0005938	cell cortex	CAGL0H09680G, CAGL0J03872G, CAGL0K02849G, CAGL0I08965G, CAGL0M09130G, CAGL0B02585G, CAGL0L04554G, CAGL0K05731G
CC	GO:0099568	cytoplasmic region	CAGL0H09680G, CAGL0J03872G, CAGL0K02849G, CAGL0I08965G, CAGL0M09130G, CAGL0B02585G, CAGL0L04554G, CAGL0K05731G
MF	GO:0008233	peptidase activity	CAGL0D06292G, CAGL0G03223G, CAGL0J01353G, CAGL0H03289G, CAGL0L02651G, CAGL0K12782G, CAGL0J11484G, CAGL0G07623G, CAGL0F02893G
MF	GO:0070011	peptidase activity, acting on L-amino acid peptides	CAGL0G03223G, CAGL0J01353G, CAGL0H03289G, CAGL0L02651G, CAGL0K12782G, CAGL0J11484G, CAGL0G07623G, CAGL0F02893G
MF	GO:0008238	exopeptidase activity	CAGL0L02651G, CAGL0J11484G, CAGL0G07623G, CAGL0F02893G
MF	GO:0046915	transition metal ion transmembrane transporter activity	CAGL0E04092G, CAGL0G07997G, CAGL0F00187G
