# Supplementary material for: SUMO-targeted Ubiquitin Ligases as crucial mediators of protein homeostasis in Candida glabrata
Source: PLoS Pathog. 2024 Dec 6;20(12):e1012742. doi: 10.1371/journal.ppat.1012742 (PMC11654969; doi:10.1371/journal.ppat.1012742)
Supplement: S9 Table — (XLSX) [file ppat.1012742.s020.xlsx]

## Sheet: S9 Table
S9 Table. Enriched GO terms for biological process (BP), cellular component (CC) and molecular function (MF) categories, as determined by the DAVID tool, for the elevated and reduced proteins in Cguls1∆ mutant.
Elevated Proteins
Category	GO ID	GO Term	Protein CAGL ID
BP	GO:0006412	translation	CAGL0K06061G, CAGL0G03091G, CAGL0K09966G, CAGL0L10978G, CAGL0L04840G, CAGL0K03135G, CAGL0B01203G, CAGL0B03795G, CAGL0G05940G, CAGL0E01991G, CAGL0G01364G, CAGL0I07579G, CAGL0H05511G, CAGL0J10406G, CAGL0H08734G, CAGL0L10560G, CAGL0M03861G, CAGL0K05313G, CAGL0B04257G, CAGL0G00154G, CAGL0D00616G, CAGL0D02090G, CAGL0A02112G, CAGL0M12991G, CAGL0G00990G, CAGL0K12826G, CAGL0M02497G, CAGL0F01683G, CAGL0G0…
BP	GO:0009058	biosynthetic process	CAGL0D03432G, CAGL0K06061G, CAGL0G03091G, CAGL0F01749G, CAGL0L10978G, CAGL0L06908G, CAGL0G09955G, CAGL0G07106G, CAGL0M09801G, CAGL0B01203G, CAGL0M03487G, CAGL0H07403G, CAGL0F00429G, CAGL0H05511G, CAGL0J10406G, CAGL0E01133G, CAGL0L06754G, CAGL0D01386G, CAGL0H08734G, CAGL0L02849G, CAGL0H10142G, CAGL0K05313G, CAGL0G00154G, CAGL0C03399G, CAGL0A02112G, CAGL0M12991G, CAGL0G00990G, CAGL0M02497G, CAGL0F0…
BP	GO:0019538	protein metabolic process	CAGL0K06061G, CAGL0G03091G, CAGL0L10978G, CAGL0G09955G, CAGL0M09801G, CAGL0B01203G, CAGL0H07403G, CAGL0H05511G, CAGL0J10406G, CAGL0E01177G, CAGL0H08734G, CAGL0K05313G, CAGL0G00154G, CAGL0A02552G, CAGL0A02112G, CAGL0M12991G, CAGL0G00990G, CAGL0M02497G, CAGL0F01683G, CAGL0B02717G, CAGL0H05643G, CAGL0C04048G, CAGL0G08041G, CAGL0K09966G, CAGL0L04840G, CAGL0C05313G, CAGL0K03135G, CAGL0B03795G, CAGL0G0…
BP	GO:0006807	nitrogen compound metabolic process	CAGL0D03432G, CAGL0K06061G, CAGL0G03091G, CAGL0F01749G, CAGL0L10978G, CAGL0L06908G, CAGL0L03806G, CAGL0G07106G, CAGL0M09801G, CAGL0B01203G, CAGL0C01749G, CAGL0M03487G, CAGL0F00429G, CAGL0H05511G, CAGL0J10406G, CAGL0E01133G, CAGL0L06754G, CAGL0D01386G, CAGL0H08734G, CAGL0L02849G, CAGL0H10142G, CAGL0K05313G, CAGL0G00154G, CAGL0C03399G, CAGL0A02112G, CAGL0M12991G, CAGL0G00990G, CAGL0M11814G, CAGL0F0…
BP	GO:0043039	tRNA aminoacylation	CAGL0G03091G, CAGL0K05313G, CAGL0G01364G, CAGL0I07579G, CAGL0M12991G, CAGL0A02112G, CAGL0J10406G, CAGL0L04532G, CAGL0K11726G
BP	GO:0008152	metabolic process	CAGL0D03432G, CAGL0G03091G, CAGL0L10978G, CAGL0G07106G, CAGL0M09801G, CAGL0H07403G, CAGL0H05511G, CAGL0J10406G, CAGL0E01177G, CAGL0L06754G, CAGL0D01386G, CAGL0H08734G, CAGL0A02112G, CAGL0M12991G, CAGL0G00990G, CAGL0M02497G, CAGL0B02717G, CAGL0H05643G, CAGL0C04048G, CAGL0K02431G, CAGL0J11660G, CAGL0E05016G, CAGL0L00341G, CAGL0L04840G, CAGL0L03828G, CAGL0F03993G, CAGL0B03795G, CAGL0I03080G, CAGL0G0…
BP	GO:0010467	gene expression	CAGL0K06061G, CAGL0G03091G, CAGL0L10978G, CAGL0L06908G, CAGL0L03806G, CAGL0M09801G, CAGL0B01203G, CAGL0M03487G, CAGL0H05511G, CAGL0J10406G, CAGL0L06754G, CAGL0D01386G, CAGL0H08734G, CAGL0L02849G, CAGL0K05313G, CAGL0G00154G, CAGL0C03399G, CAGL0A02112G, CAGL0M12991G, CAGL0G00990G, CAGL0M11814G, CAGL0F01551G, CAGL0M02497G, CAGL0F01683G, CAGL0K08646G, CAGL0H05643G, CAGL0G08041G, CAGL0L00605G, CAGL0L0…
BP	GO:0042254	ribosome biogenesis	CAGL0M04961G, CAGL0K06061G, CAGL0L00341G, CAGL0A02673G, CAGL0G00154G, CAGL0L04840G, CAGL0G00990G, CAGL0K01089G, CAGL0K12826G, CAGL0M07227G, CAGL0L03806G, CAGL0K03135G, CAGL0B01203G, CAGL0G05742G, CAGL0F01551G, CAGL0H00935G, CAGL0G08041G, CAGL0I07931G, CAGL0L10560G, CAGL0I03366G, CAGL0M03861G
BP	GO:0006448	regulation of translational elongation	CAGL0G00154G, CAGL0L04840G, CAGL0D02090G, CAGL0D01826G, CAGL0L10560G
BP	GO:0006913	nucleocytoplasmic transport	CAGL0M04961G, CAGL0G03443G, CAGL0K06061G, CAGL0G00154G, CAGL0A02673G, CAGL0L06908G, CAGL0H00935G, CAGL0K01089G, CAGL0G08041G, CAGL0C02805G, CAGL0I04730G
BP	GO:0051169	nuclear transport	CAGL0M04961G, CAGL0G03443G, CAGL0K06061G, CAGL0G00154G, CAGL0A02673G, CAGL0L06908G, CAGL0H00935G, CAGL0K01089G, CAGL0G08041G, CAGL0C02805G, CAGL0I04730G
BP	GO:0000097	sulfur amino acid biosynthetic process	CAGL0D03190G, CAGL0E01133G, CAGL0J02882G, CAGL0J09504G
BP	GO:0010608	posttranscriptional regulation of gene expression	CAGL0G00154G, CAGL0L10978G, CAGL0L04840G, CAGL0D02090G, CAGL0D01826G, CAGL0G08041G, CAGL0K12144G, CAGL0L10560G, CAGL0L12760G
BP	GO:0006353	DNA-templated transcription, termination	CAGL0M03487G, CAGL0I06006G, CAGL0K11374G, CAGL0L06754G, CAGL0I04730G, CAGL0L02849G
CC	GO:0030529	intracellular ribonucleoprotein complex	CAGL0K06061G, CAGL0L00341G, CAGL0K09966G, CAGL0L06908G, CAGL0L04840G, CAGL0K01089G, CAGL0L03806G, CAGL0K03135G, CAGL0B01203G, CAGL0B03795G, CAGL0G05940G, CAGL0E01991G, CAGL0H05511G, CAGL0J10406G, CAGL0L06754G, CAGL0H08734G, CAGL0L10560G, CAGL0M03861G, CAGL0B04257G, CAGL0G00154G, CAGL0C03399G, CAGL0D00616G, CAGL0D02090G, CAGL0G00990G, CAGL0K12826G, CAGL0M07227G, CAGL0M11814G, CAGL0G05742G, CAGL0F0…
CC	GO:0005737	cytoplasm	CAGL0D03432G, CAGL0L13200G, CAGL0K06061G, CAGL0G03091G, CAGL0K11088G, CAGL0F01749G, CAGL0L10978G, CAGL0G09955G, CAGL0G07106G, CAGL0M09801G, CAGL0K10868G, CAGL0B01203G, CAGL0M03487G, CAGL0H07403G, CAGL0A01221G, CAGL0F00429G, CAGL0H05511G, CAGL0J10406G, CAGL0E01177G, CAGL0L06754G, CAGL0F02123G, CAGL0H08734G, CAGL0G04367G, CAGL0M04961G, CAGL0I01232G, CAGL0K05313G, CAGL0A02673G, CAGL0G00154G, CAGL0A0…
CC	GO:0043232	intracellular non-membrane-bounded organelle	CAGL0K06061G, CAGL0L00341G, CAGL0K09966G, CAGL0L06908G, CAGL0L04840G, CAGL0K01089G, CAGL0L03806G, CAGL0K03135G, CAGL0B01203G, CAGL0B03795G, CAGL0G05940G, CAGL0I07733G, CAGL0E01991G, CAGL0H05511G, CAGL0E01177G, CAGL0C04114G, CAGL0L06754G, CAGL0G06754G, CAGL0H08734G, CAGL0M03861G, CAGL0L02849G, CAGL0M04961G, CAGL0A01716G, CAGL0B04257G, CAGL0G00154G, CAGL0A02552G, CAGL0I06006G, CAGL0C03399G, CAGL0D0…
CC	GO:0015934	large ribosomal subunit	CAGL0F01683G, CAGL0G01078G, CAGL0G00154G, CAGL0G00990G, CAGL0K12826G, CAGL0H08734G, CAGL0B01203G, CAGL0M03861G
CC	GO:0015935	small ribosomal subunit	CAGL0K06061G, CAGL0G00154G, CAGL0H05511G, CAGL0L04840G, CAGL0D02090G, CAGL0K03135G
CC	GO:0070993	translation preinitiation complex	CAGL0K09966G, CAGL0J10406G, CAGL0B03795G
MF	GO:0003735	structural constituent of ribosome	CAGL0K06061G, CAGL0B04257G, CAGL0D00616G, CAGL0L04840G, CAGL0G00990G, CAGL0K12826G, CAGL0K03135G, CAGL0B01203G, CAGL0M02497G, CAGL0F01683G, CAGL0G05940G, CAGL0G01078G, CAGL0E01991G, CAGL0H05643G, CAGL0H05511G, CAGL0H08734G, CAGL0M03861G, CAGL0L08114G
MF	GO:0004812	aminoacyl-tRNA ligase activity	CAGL0G03091G, CAGL0K05313G, CAGL0G01364G, CAGL0I07579G, CAGL0M12991G, CAGL0A02112G, CAGL0L04532G, CAGL0K11726G
MF	GO:0005198	structural molecule activity	CAGL0K06061G, CAGL0B04257G, CAGL0K11088G, CAGL0A02552G, CAGL0D00616G, CAGL0L04840G, CAGL0G00990G, CAGL0K12826G, CAGL0K03135G, CAGL0B01203G, CAGL0M02497G, CAGL0F01683G, CAGL0G05940G, CAGL0G01078G, CAGL0E01991G, CAGL0H05643G, CAGL0H05511G, CAGL0G06754G, CAGL0H08734G, CAGL0M03861G, CAGL0L08114G
MF	GO:0016874	ligase activity	CAGL0G03091G, CAGL0K05313G, CAGL0B02717G, CAGL0G01364G, CAGL0I07579G, CAGL0M12991G, CAGL0I09878G, CAGL0A02112G, CAGL0L04532G, CAGL0K11726G
MF	GO:0000166	nucleotide binding	CAGL0G03091G, CAGL0L06908G, CAGL0G06908G, CAGL0F03993G, CAGL0B03795G, CAGL0F00429G, CAGL0I07733G, CAGL0G01364G, CAGL0I07579G, CAGL0E01133G, CAGL0F02123G, CAGL0G06754G, CAGL0L10560G, CAGL0G04367G, CAGL0D01188G, CAGL0H06633G, CAGL0K05313G, CAGL0A02552G, CAGL0E00473G, CAGL0A02112G, CAGL0M12991G, CAGL0K12144G, CAGL0L11858G, CAGL0I02574G, CAGL0K08646G, CAGL0B02717G, CAGL0I03916G, CAGL0K02431G, CAGL0L0…
MF	GO:0097367	carbohydrate derivative binding	CAGL0G03091G, CAGL0L06908G, CAGL0G06908G, CAGL0F03993G, CAGL0B03795G, CAGL0I07733G, CAGL0G01364G, CAGL0I07579G, CAGL0F02123G, CAGL0G06754G, CAGL0L10560G, CAGL0G04367G, CAGL0L02849G, CAGL0D01188G, CAGL0H06633G, CAGL0K05313G, CAGL0A02552G, CAGL0E00473G, CAGL0A02112G, CAGL0M12991G, CAGL0L11858G, CAGL0I02574G, CAGL0K08646G, CAGL0B02717G, CAGL0I03916G, CAGL0K02431G, CAGL0L04532G, CAGL0G08041G, CAGL0J0…
MF	GO:1901363	heterocyclic compound binding	CAGL0G03091G, CAGL0F01749G, CAGL0L10978G, CAGL0L06908G, CAGL0L03806G, CAGL0K10868G, CAGL0B01203G, CAGL0F00429G, CAGL0H05511G, CAGL0J10406G, CAGL0E01133G, CAGL0L06754G, CAGL0F02123G, CAGL0G04367G, CAGL0L02849G, CAGL0D01188G, CAGL0K05313G, CAGL0A02552G, CAGL0C03399G, CAGL0A02112G, CAGL0M12991G, CAGL0G00990G, CAGL0G05742G, CAGL0I02574G, CAGL0B02717G, CAGL0K08646G, CAGL0M07656G, CAGL0J11660G, CAGL0K0…
MF	GO:0019843	rRNA binding	CAGL0H05511G, CAGL0G00990G, CAGL0L03806G, CAGL0B01203G, CAGL0G05742G, CAGL0M03861G
MF	GO:0005506	iron ion binding	CAGL0D03432G, CAGL0M07656G, CAGL0G08041G, CAGL0F03399G
MF	GO:0003723	RNA binding	CAGL0K09966G, CAGL0L10978G, CAGL0L06908G, CAGL0K11374G, CAGL0G00990G, CAGL0M07227G, CAGL0L03806G, CAGL0K03135G, CAGL0B01203G, CAGL0G05742G, CAGL0B03795G, CAGL0L11858G, CAGL0G01078G, CAGL0D03190G, CAGL0H05511G, CAGL0M05005G, CAGL0J10406G, CAGL0K02431G, CAGL0G08041G, CAGL0L06754G, CAGL0L12760G, CAGL0M03861G, CAGL0D01188G
MF	GO:0003824	catalytic activity	CAGL0D03432G, CAGL0G03091G, CAGL0F01749G, CAGL0L06908G, CAGL0G09955G, CAGL0G07106G, CAGL0M09801G, CAGL0K10868G, CAGL0C01749G, CAGL0M03487G, CAGL0H07403G, CAGL0F00429G, CAGL0E01133G, CAGL0E01177G, CAGL0M08756G, CAGL0F02123G, CAGL0G04367G, CAGL0L02849G, CAGL0D01188G, CAGL0H10142G, CAGL0K05313G, CAGL0A02552G, CAGL0C03399G, CAGL0A02112G, CAGL0M12991G, CAGL0K02629G, CAGL0M07447G, CAGL0D01408G, CAGL0I0…
MF	GO:0043022	ribosome binding	CAGL0G00154G, CAGL0D02090G, CAGL0D01826G, CAGL0C05313G
MF	GO:0003743	translation initiation factor activity	CAGL0K09966G, CAGL0L10978G, CAGL0M05005G, CAGL0G08041G, CAGL0B03795G
MF	GO:0043167	ion binding	CAGL0D03432G, CAGL0G03091G, CAGL0F01749G, CAGL0L06908G, CAGL0K10868G, CAGL0B01203G, CAGL0F00429G, CAGL0J10406G, CAGL0F02123G, CAGL0H08734G, CAGL0G04367G, CAGL0L02849G, CAGL0D01188G, CAGL0K05313G, CAGL0A02552G, CAGL0A02112G, CAGL0M12991G, CAGL0M07447G, CAGL0I02574G, CAGL0B02717G, CAGL0K08646G, CAGL0M07656G, CAGL0K02431G, CAGL0G08041G, CAGL0K00759G, CAGL0L00605G, CAGL0C02805G, CAGL0G06908G, CAGL0L0…
Reduced Proteins
Category	GO ID	GO Term	Protein CAGL ID
BP	GO:0045333	cellular respiration	CAGL0J00429G, CAGL0J00847G, CAGL0F07469G, CAGL0M12727G, CAGL0G02673G, CAGL0H02233G, CAGL0L05236G, CAGL0C04741G, CAGL0I07227G, CAGL0D06424G, CAGL0B02431G, CAGL0J11682G, CAGL0I09394G
BP	GO:0006508	proteasome-mediated ubiquitin-dependent protein catabolic process	CAGL0J01353G, CAGL0I04884G, CAGL0K10494G, CAGL0J02332G, CAGL0J04422G, CAGL0K12782G, CAGL0M02937G, CAGL0K02761G, CAGL0H02739G, CAGL0A04345G, CAGL0J00605G, CAGL0J05962G, CAGL0J08096G, CAGL0A04719G, CAGL0I10472G, CAGL0I02442G, CAGL0K10758G, CAGL0F01199G, CAGL0A02629G, CAGL0H09416G, CAGL0K05093G, CAGL0J09350G, CAGL0M09130G, CAGL0D06006G, CAGL0M01364G, CAGL0K02255G
BP	GO:0006091	energy metabolism	CAGL0J00429G, CAGL0J02904G, CAGL0J00847G, CAGL0A04345G, CAGL0F07469G, CAGL0M12727G, CAGL0G02673G, CAGL0H02233G, CAGL0L05236G, CAGL0C04741G, CAGL0I07227G, CAGL0D06424G, CAGL0B02431G, CAGL0J11682G, CAGL0F08261G, CAGL0I09394G
BP	GO:0006979	response to oxidative stress	CAGL0E00583G, CAGL0C03113G, CAGL0K06743G, CAGL0C02233G, CAGL0C04741G, CAGL0H05665G, CAGL0J04422G, CAGL0B00836G, CAGL0J07612G, CAGL0C04543G, CAGL0I09394G, CAGL0L06666G, CAGL0J09812G, CAGL0F09229G
BP	GO:1990542	mitochondrial transmembrane transport	CAGL0M00418G, CAGL0D03520G, CAGL0J00847G, CAGL0J02442G, CAGL0K04059G, CAGL0K05093G, CAGL0L04048G, CAGL0G07711G, CAGL0I06534G, CAGL0H09416G
BP	GO:0070887	cellular response to chemical stimulus	CAGL0H06677G, CAGL0E00583G, CAGL0J05962G, CAGL0J08096G, CAGL0I06072G, CAGL0F04609G, CAGL0L11814G, CAGL0K07392G, CAGL0K06743G, CAGL0C02233G, CAGL0C04741G, CAGL0M05357G, CAGL0H05665G, CAGL0J04422G, CAGL0J09350G, CAGL0M09130G, CAGL0B00836G, CAGL0C04543G, CAGL0G08085G, CAGL0I09394G, CAGL0L06666G, CAGL0J09812G, CAGL0F09229G, CAGL0K02255G
BP	GO:0006412	ribosome biogenesis	CAGL0J05478G, CAGL0K09768G, CAGL0L05874G, CAGL0G09581G, CAGL0F03311G, CAGL0M09603G, CAGL0I09548G, CAGL0I00792G, CAGL0L06732G, CAGL0E03520G, CAGL0E05830G, CAGL0A03927G, CAGL0G04675G, CAGL0F07469G, CAGL0H04565G, CAGL0L10824G, CAGL0K01375G, CAGL0G07931G, CAGL0J02838G, CAGL0M00858G, CAGL0F01529G, CAGL0H03531G, CAGL0M01364G, CAGL0H08602G, CAGL0L08734G, CAGL0I09240G
BP	GO:0006605	protein targeting	CAGL0D03520G, CAGL0L03179G, CAGL0J06534G, CAGL0G07711G, CAGL0I06534G, CAGL0K10758G, CAGL0A02629G, CAGL0H09416G, CAGL0M00418G, CAGL0G03289G, CAGL0J02442G, CAGL0C00451G, CAGL0K04059G, CAGL0K05093G, CAGL0K12276G, CAGL0J09350G, CAGL0K11209G, CAGL0K02761G, CAGL0L04048G, CAGL0H02739G
BP	GO:0006897	endocytosis	CAGL0L11814G, CAGL0I08965G, CAGL0K01749G, CAGL0G08085G, CAGL0J01892G, CAGL0A03718G, CAGL0K02255G, CAGL0L06028G, CAGL0F04609G
BP	GO:0042886	intracellular transport	CAGL0K01925G, CAGL0I06534G, CAGL0K03729G, CAGL0K04059G, CAGL0C00451G, CAGL0K02761G, CAGL0L04048G, CAGL0H02739G, CAGL0I03454G, CAGL0D03520G, CAGL0J08096G, CAGL0I06072G, CAGL0L03179G, CAGL0D00440G, CAGL0J06534G, CAGL0G07711G, CAGL0K10758G, CAGL0A02629G, CAGL0H09416G, CAGL0L11814G, CAGL0J04994G, CAGL0M00418G, CAGL0G03289G, CAGL0J02442G, CAGL0K05093G, CAGL0K01749G, CAGL0K12276G, CAGL0J04312G, CAGL0J0…
BP	GO:0010035	response to inorganic substance	CAGL0K07392G, CAGL0K06743G, CAGL0J05962G, CAGL0J09350G, CAGL0J07612G, CAGL0J09812G
CC	GO:0005739	mitochondrion	CAGL0J01353G, CAGL0F01947G, CAGL0G02673G, CAGL0A02387G, CAGL0J03322G, CAGL0G09361G, CAGL0M09603G, CAGL0A03080G, CAGL0L05236G, CAGL0M13277G, CAGL0K03509G, CAGL0J04840G, CAGL0C04257G, CAGL0B00836G, CAGL0E05830G, CAGL0H02739G, CAGL0I09372G, CAGL0J00429G, CAGL0D03520G, CAGL0L09229G, CAGL0A04389G, CAGL0L10824G, CAGL0F05577G, CAGL0K01375G, CAGL0H02233G, CAGL0L05522G, CAGL0I10472G, CAGL0H07029G, CAGL0F0…
CC	GO:0005737	cytoplasm	CAGL0F01947G, CAGL0I06358G, CAGL0J03322G, CAGL0J08954G, CAGL0J06424G, CAGL0G07623G, CAGL0G05335G, CAGL0A03080G, CAGL0M13277G, CAGL0L01485G, CAGL0M05731G, CAGL0I00792G, CAGL0B00836G, CAGL0H02739G, CAGL0I09372G, CAGL0J00429G, CAGL0L09229G, CAGL0G02101G, CAGL0C03113G, CAGL0E04796G, CAGL0H07029G, CAGL0F03663G, CAGL0I02442G, CAGL0F01199G, CAGL0H09416G, CAGL0M00418G, CAGL0G03289G, CAGL0A00517G, CAGL0I1…
CC	GO:0005763	mitochondrial small ribosomal subunit	CAGL0G04675G, CAGL0H04565G, CAGL0J05478G, CAGL0I08877G, CAGL0K09768G, CAGL0A02387G, CAGL0K01375G, CAGL0M09603G, CAGL0G07931G, CAGL0J02838G, CAGL0I09548G, CAGL0L06732G, CAGL0L08734G
CC	GO:0044391	ribosomal subunit	CAGL0G04675G, CAGL0H04565G, CAGL0J05478G, CAGL0I08877G, CAGL0K09768G, CAGL0L10824G, CAGL0A02387G, CAGL0K01375G, CAGL0M09603G, CAGL0H07029G, CAGL0F03663G, CAGL0G07931G, CAGL0B03267G, CAGL0J02838G, CAGL0I09548G, CAGL0M00858G, CAGL0L06732G, CAGL0E03520G, CAGL0H03531G, CAGL0I09372G, CAGL0L08734G
CC	GO:0045254	pyruvate dehydrogenase complex	CAGL0K06831G, CAGL0F01947G, CAGL0J10186G, CAGL0G09361G
CC	GO:0005967	mitochondrial pyruvate dehydrogenase complex	CAGL0K06831G, CAGL0F01947G, CAGL0J10186G, CAGL0G09361G
CC	GO:1990204	oxidoreductase complex	CAGL0J00847G, CAGL0K06831G, CAGL0F01947G, CAGL0C04741G, CAGL0G02673G, CAGL0I07227G, CAGL0J10186G, CAGL0G09361G
CC	GO:0005762	mitochondrial large ribosomal subunit	CAGL0M00858G, CAGL0L10824G, CAGL0E03520G, CAGL0H03531G, CAGL0H07029G, CAGL0I09372G, CAGL0F03663G, CAGL0B03267G
CC	GO:0061617	MICOS complex	CAGL0F07931G, CAGL0G07711G, CAGL0B00396G
CC	GO:1905368	peptidase complex	CAGL0K10494G, CAGL0J01353G, CAGL0J00605G, CAGL0A04719G, CAGL0K10758G, CAGL0I02442G, CAGL0F01199G, CAGL0I04884G, CAGL0H09416G
CC	GO:0031597	cytosolic proteasome complex	CAGL0J00605G, CAGL0A04719G, CAGL0I02442G, CAGL0F01199G
CC	GO:1990351	transporter complex	CAGL0L11814G, CAGL0M00418G, CAGL0D02618G, CAGL0K11209G, CAGL0G08085G
CC	GO:0030479	actin cortical patch	CAGL0I08965G, CAGL0G06842G, CAGL0J01892G, CAGL0A03718G, CAGL0L06028G, CAGL0F04609G
MF	GO:0003735	structural constituent of ribosome	CAGL0G04675G, CAGL0H04565G, CAGL0J05478G, CAGL0I08877G, CAGL0K09768G, CAGL0L10824G, CAGL0A02387G, CAGL0K01375G, CAGL0M09603G, CAGL0H07029G, CAGL0F03663G, CAGL0G07931G, CAGL0B03267G, CAGL0J02838G, CAGL0I09548G, CAGL0M00858G, CAGL0I00792G, CAGL0L06732G, CAGL0E03520G, CAGL0H03531G, CAGL0I09372G, CAGL0L08734G
MF	GO:0048037	cofactor binding	CAGL0J00847G, CAGL0K05665G, CAGL0L09229G, CAGL0F01947G, CAGL0G02673G, CAGL0I06578G, CAGL0H01309G, CAGL0J07084G, CAGL0G01254G, CAGL0I07227G, CAGL0H05665G, CAGL0J04554G, CAGL0J07612G, CAGL0B00902G, CAGL0H03795G, CAGL0L06666G, CAGL0I09284G
MF	GO:0016491	oxidoreductase activity	CAGL0F06919G, CAGL0F01947G, CAGL0E00583G, CAGL0G02673G, CAGL0A02387G, CAGL0M11484G, CAGL0E05280G, CAGL0L05236G, CAGL0K03509G, CAGL0B00836G, CAGL0B02431G, CAGL0J00429G, CAGL0D03520G, CAGL0J00847G, CAGL0D04752G, CAGL0D04356G, CAGL0K06831G, CAGL0C02233G, CAGL0C04741G, CAGL0J07084G, CAGL0I07227G, CAGL0H05665G, CAGL0J07612G, CAGL0C04543G, CAGL0B00902G, CAGL0H03795G, CAGL0L00429G, CAGL0L06666G
MF	GO:0005198	structural molecule activity	CAGL0J05478G, CAGL0K09768G, CAGL0A02387G, CAGL0G09361G, CAGL0M09603G, CAGL0I09548G, CAGL0I00792G, CAGL0L06732G, CAGL0E03520G, CAGL0I09372G, CAGL0I03454G, CAGL0G04675G, CAGL0H04565G, CAGL0I08877G, CAGL0L10824G, CAGL0K01375G, CAGL0J06534G, CAGL0H07029G, CAGL0F03663G, CAGL0B03267G, CAGL0G07931G, CAGL0J02838G, CAGL0M00858G, CAGL0H03531G, CAGL0A03718G, CAGL0L08734G
MF	GO:0050662	coenzyme binding	CAGL0J00847G, CAGL0L09229G, CAGL0F01947G, CAGL0J07084G, CAGL0G02673G, CAGL0I07227G, CAGL0H05665G, CAGL0J07612G, CAGL0H03795G, CAGL0B00902G, CAGL0L06666G
MF	GO:0008233	peptidase activity	CAGL0H06457G, CAGL0J01353G, CAGL0L02651G, CAGL0A04719G, CAGL0G07623G, CAGL0K10758G, CAGL0F01199G, CAGL0I04884G, CAGL0H09416G, CAGL0K10494G, CAGL0G03223G, CAGL0K05093G, CAGL0H03289G, CAGL0J04422G, CAGL0K12782G, CAGL0H02739G
MF	GO:0003824	catalytic activity	CAGL0F01947G, CAGL0J08954G, CAGL0E05280G, CAGL0J06424G, CAGL0G07623G, CAGL0G05335G, CAGL0M13277G, CAGL0M05731G, CAGL0B00836G, CAGL0H02739G, CAGL0H06457G, CAGL0J00429G, CAGL0G02101G, CAGL0C03113G, CAGL0E04796G, CAGL0F01199G, CAGL0H09416G, CAGL0G03289G, CAGL0A00517G, CAGL0I10989G, CAGL0G01254G, CAGL0H05489G, CAGL0M08822G, CAGL0J07612G, CAGL0D06006G, CAGL0C04917G, CAGL0H08602G, CAGL0I09240G, CAGL0K0…
MF	GO:0016769	transferase activity	CAGL0D04356G, CAGL0G01254G, CAGL0J04554G, CAGL0I06578G
MF	GO:0016879	ligase activity	CAGL0I10923G, CAGL0M05533G, CAGL0I03806G, CAGL0L02717G, CAGL0C04917G
