# Supplementary material for: SUMO-targeted Ubiquitin Ligases as crucial mediators of protein homeostasis in Candida glabrata
Source: PLoS Pathog. 2024 Dec 6;20(12):e1012742. doi: 10.1371/journal.ppat.1012742 (PMC11654969; doi:10.1371/journal.ppat.1012742)
Supplement: S10 Table — (XLSX) [file ppat.1012742.s021.xlsx]

## Sheet: S10 Table
S10 Table. Enriched GO terms for biological process (BP), cellular component (CC) and molecular function (MF) categories, as determined by the DAVID tool, for the elevated and reduced proteins in Cgulp2∆Cgslx8∆ mutant.
Elevated Proteins
Category	GO ID	GO Term	Protein CAGL ID
BP	GO:0006508	proteasome-mediated ubiquitin-dependent protein catabolic process	CAGL0H06105G, CAGL0M12859G, CAGL0H09350G, CAGL0H04499G, CAGL0J08756G, CAGL0F03135G, CAGL0A04807G, CAGL0I04884G, CAGL0H09548G, CAGL0K10494G, CAGL0M04191G, CAGL0L09152G, CAGL0J04224G, CAGL0J04422G, CAGL0K08910G, CAGL0F04477G, CAGL0K09526G, CAGL0H02739G, CAGL0I03674G, CAGL0H10582G, CAGL0D02948G, CAGL0D06292G, CAGL0J00605G, CAGL0A02750G, CAGL0J05962G, CAGL0H04103G, CAGL0J08096G, CAGL0L02101G, CAGL0A0…
BP	GO:0019538	protein metabolic process	CAGL0M12859G, CAGL0H09350G, CAGL0H09196G, CAGL0L05874G, CAGL0J08756G, CAGL0F03135G, CAGL0G09955G, CAGL0M09801G, CAGL0H09548G, CAGL0H09746G, CAGL0M04191G, CAGL0H07403G, CAGL0L09152G, CAGL0M03047G, CAGL0M08910G, CAGL0E04070G, CAGL0H02739G, CAGL0H10582G, CAGL0H06457G, CAGL0E05126G, CAGL0D02948G, CAGL0D06292G, CAGL0A02750G, CAGL0H04103G, CAGL0G09889G, CAGL0I06985G, CAGL0I10472G, CAGL0F01199G, CAGL0L0…
BP	GO:0030433	ubiquitin-dependent ERAD pathway	CAGL0D02948G, CAGL0H09350G, CAGL0K08910G, CAGL0H04499G, CAGL0J08096G, CAGL0J09350G, CAGL0J08756G, CAGL0H02827G
BP	GO:0036503	ERAD pathway	CAGL0D02948G, CAGL0H09350G, CAGL0K08910G, CAGL0H04499G, CAGL0J08096G, CAGL0J09350G, CAGL0J08756G, CAGL0H02827G
BP	GO:0042221	response to chemical	CAGL0H09350G, CAGL0H04499G, CAGL0J08756G, CAGL0F02717G, CAGL0H09944G, CAGL0I04862G, CAGL0K06743G, CAGL0J04422G, CAGL0K08910G, CAGL0L03630G, CAGL0M08910G, CAGL0D02948G, CAGL0J05962G, CAGL0H04103G, CAGL0J08074G, CAGL0J08096G, CAGL0F05731G, CAGL0I06985G, CAGL0K09790G, CAGL0M03179G, CAGL0H05665G, CAGL0J09350G, CAGL0J09394G, CAGL0H00935G, CAGL0C04719G, CAGL0H02827G, CAGL0L00605G, CAGL0L06402G, CAGL0G0…
BP	GO:0006351	transcription, DNA-templated	CAGL0H06149G, CAGL0F07315G, CAGL0H04697G, CAGL0I08349G, CAGL0J11726G, CAGL0I08525G, CAGL0L05874G, CAGL0M11264G, CAGL0M09801G, CAGL0L05610G, CAGL0H01507G, CAGL0E02805G, CAGL0H06193G, CAGL0D06160G, CAGL0L11352G, CAGL0K03729G, CAGL0F08679G, CAGL0K10098G, CAGL0K08910G, CAGL0K09526G, CAGL0L04246G, CAGL0D01386G, CAGL0H01595G, CAGL0M04983G, CAGL0D06292G, CAGL0L00297G, CAGL0A02750G, CAGL0C03399G, CAGL0J0…
BP	GO:0006950	response to stress	CAGL0K05203G, CAGL0H04697G, CAGL0H09350G, CAGL0H04499G, CAGL0J08756G, CAGL0L05610G, CAGL0H09944G, CAGL0H06193G, CAGL0L11352G, CAGL0K03729G, CAGL0D04268G, CAGL0K06743G, CAGL0J04224G, CAGL0J04422G, CAGL0K10098G, CAGL0K08910G, CAGL0L03630G, CAGL0M08910G, CAGL0G08800G, CAGL0D02948G, CAGL0D06292G, CAGL0H04103G, CAGL0J08096G, CAGL0L08250G, CAGL0B01903G, CAGL0M03575G, CAGL0M03179G, CAGL0I09218G, CAGL0H0…
BP	GO:0006810	transport	CAGL0K05203G, CAGL0J03564G, CAGL0C01353G, CAGL0H08932G, CAGL0L13200G, CAGL0I08965G, CAGL0H09350G, CAGL0H09196G, CAGL0F05665G, CAGL0J08756G, CAGL0M05929G, CAGL0F02717G, CAGL0I04862G, CAGL0K08536G, CAGL0C02761G, CAGL0M09185G, CAGL0F02123G, CAGL0H02739G, CAGL0L00517G, CAGL0L08800G, CAGL0K07986G, CAGL0A04741G, CAGL0D02948G, CAGL0L12936G, CAGL0J08074G, CAGL0E00847G, CAGL0F03421G, CAGL0L11440G, CAGL0J0…
CC	GO:0000502	proteasome complex	CAGL0H06105G, CAGL0M12859G, CAGL0H09350G, CAGL0F03135G, CAGL0A04807G, CAGL0I04884G, CAGL0H09548G, CAGL0K10494G, CAGL0L09152G, CAGL0K08910G, CAGL0F04477G, CAGL0K09526G, CAGL0I03674G, CAGL0D06292G, CAGL0J00605G, CAGL0A02750G, CAGL0A04719G, CAGL0H07007G, CAGL0F01199G, CAGL0L07238G, CAGL0I10406G, CAGL0I04906G, CAGL0K08866G, CAGL0G01672G, CAGL0L04312G, CAGL0M14003G
CC	GO:1902494	catalytic complex	CAGL0D03432G, CAGL0M12859G, CAGL0F07315G, CAGL0H09350G, CAGL0J11726G, CAGL0I08525G, CAGL0J08756G, CAGL0M11264G, CAGL0F03135G, CAGL0H09548G, CAGL0L09152G, CAGL0F08679G, CAGL0M08910G, CAGL0D01386G, CAGL0E05126G, CAGL0D06292G, CAGL0L00297G, CAGL0A02750G, CAGL0H04103G, CAGL0G09889G, CAGL0B01903G, CAGL0M11814G, CAGL0F01199G, CAGL0L07238G, CAGL0I04906G, CAGL0L04312G, CAGL0D06006G, CAGL0L00605G, CAGL0D0…
CC	GO:0005737	cytoplasm	CAGL0D03432G, CAGL0J03564G, CAGL0C01353G, CAGL0F07315G, CAGL0H09350G, CAGL0H09196G, CAGL0M01628G, CAGL0F05665G, CAGL0J08954G, CAGL0F03135G, CAGL0M05929G, CAGL0M09801G, CAGL0H09548G, CAGL0M08250G, CAGL0H07403G, CAGL0L09152G, CAGL0L01485G, CAGL0M03047G, CAGL0J02750G, CAGL0H05599G, CAGL0M09185G, CAGL0H03861G, CAGL0E04070G, CAGL0H02739G, CAGL0M10527G, CAGL0L00517G, CAGL0L08800G, CAGL0H10582G, CAGL0D0…
CC	GO:0016591	DNA-directed RNA polymerase II, holoenzyme	CAGL0H06149G, CAGL0F08679G, CAGL0L00297G, CAGL0K10098G, CAGL0I08525G, CAGL0J11726G, CAGL0L08250G, CAGL0M11264G, CAGL0L04246G, CAGL0D01386G, CAGL0D01650G, CAGL0L08778G
CC	GO:0030880	RNA polymerase complex	CAGL0H06149G, CAGL0F08679G, CAGL0L00297G, CAGL0K10098G, CAGL0I08525G, CAGL0J11726G, CAGL0L08250G, CAGL0M11264G, CAGL0L04246G, CAGL0D01386G, CAGL0D01650G, CAGL0L08778G
CC	GO:1990234	transferase complex	CAGL0H06149G, CAGL0F07315G, CAGL0H09350G, CAGL0G00440G, CAGL0I08349G, CAGL0B01419G, CAGL0J11726G, CAGL0I08525G, CAGL0J08756G, CAGL0M11264G, CAGL0F08679G, CAGL0K10098G, CAGL0M08910G, CAGL0L04246G, CAGL0G06754G, CAGL0D01386G, CAGL0E05126G, CAGL0L00297G, CAGL0H04103G, CAGL0J08096G, CAGL0L08250G, CAGL0B01903G, CAGL0I04774G, CAGL0J09350G, CAGL0D06006G, CAGL0H01001G, CAGL0H08547G, CAGL0D01650G, CAGL0L0…
CC	GO:0005667	transcription factor complex	CAGL0F08679G, CAGL0L00297G, CAGL0K10098G, CAGL0I08525G, CAGL0J11726G, CAGL0L08250G, CAGL0M11264G, CAGL0D01386G, CAGL0D01650G, CAGL0L08778G
CC	GO:0005669	transcription factor TFIID complex	CAGL0L00297G, CAGL0J11726G, CAGL0M11264G, CAGL0L08778G
CC	GO:0000836	Hrd1p ubiquitin ligase complex	CAGL0J08096G, CAGL0J09350G, CAGL0J08756G
CC	GO:0000835	ER ubiquitin ligase complex	CAGL0J08096G, CAGL0J09350G, CAGL0J08756G
MF	GO:0008233	peptidase activity	CAGL0M12859G, CAGL0I04884G, CAGL0H09548G, CAGL0K10494G, CAGL0M04191G, CAGL0L09152G, CAGL0K08536G, CAGL0J04422G, CAGL0J07568G, CAGL0F04477G, CAGL0K09526G, CAGL0H02739G, CAGL0H10582G, CAGL0H06457G, CAGL0M01936G, CAGL0D06292G, CAGL0I01298G, CAGL0A02750G, CAGL0A04719G, CAGL0F01199G, CAGL0G01430G, CAGL0K05093G, CAGL0I04906G, CAGL0K08866G, CAGL0L04312G, CAGL0F02233G
MF	GO:0016787	hydrolase activity	CAGL0M12859G, CAGL0L05874G, CAGL0F02717G, CAGL0I04862G, CAGL0H09548G, CAGL0H09746G, CAGL0M04191G, CAGL0L09152G, CAGL0M03047G, CAGL0K08536G, CAGL0H05599G, CAGL0M08756G, CAGL0F02123G, CAGL0H02739G, CAGL0H10582G, CAGL0H06457G, CAGL0K07986G, CAGL0D02948G, CAGL0D06292G, CAGL0A02750G, CAGL0C03399G, CAGL0M07447G, CAGL0B01903G, CAGL0F01199G, CAGL0D02398G, CAGL0K05093G, CAGL0I04906G, CAGL0L04312G, CAGL0D0…
MF	GO:0003824	catalytic activity	CAGL0D03432G, CAGL0F07315G, CAGL0J05852G, CAGL0H09350G, CAGL0J08954G, CAGL0K12958G, CAGL0M09801G, CAGL0H09944G, CAGL0K09086G, CAGL0I04862G, CAGL0H09548G, CAGL0M04191G, CAGL0H07403G, CAGL0L09152G, CAGL0M03047G, CAGL0A01023G, CAGL0H05599G, CAGL0E04070G, CAGL0H02739G, CAGL0H10582G, CAGL0H06457G, CAGL0D02948G, CAGL0E05126G, CAGL0H06853G, CAGL0D06292G, CAGL0A02750G, CAGL0G09889G, CAGL0B01903G, CAGL0I0…
MF	GO:0043167	ion binding	CAGL0D03432G, CAGL0H06523G, CAGL0C01353G, CAGL0I01320G, CAGL0H10032G, CAGL0H09350G, CAGL0L05874G, CAGL0F02717G, CAGL0H09944G, CAGL0K09086G, CAGL0I04862G, CAGL0H09746G, CAGL0L09152G, CAGL0K08536G, CAGL0A01023G, CAGL0M08910G, CAGL0E03982G, CAGL0F02123G, CAGL0H02739G, CAGL0H06457G, CAGL0K07986G, CAGL0D02948G, CAGL0H06853G, CAGL0D06292G, CAGL0A02750G, CAGL0M07447G, CAGL0D00242G, CAGL0K10978G, CAGL0I0…
MF	GO:0097367	carbohydrate derivative binding	CAGL0H06523G, CAGL0I01320G, CAGL0H10032G, CAGL0F02717G, CAGL0K09086G, CAGL0I04862G, CAGL0H09746G, CAGL0A01023G, CAGL0M08910G, CAGL0E03982G, CAGL0F02123G, CAGL0K07986G, CAGL0D02948G, CAGL0D06292G, CAGL0A02750G, CAGL0I02574G, CAGL0K05093G, CAGL0K12496G, CAGL0H01265G, CAGL0C02805G, CAGL0G02255G, CAGL0I08349G, CAGL0M11484G, CAGL0H06193G, CAGL0I04884G, CAGL0D04268G, CAGL0J04224G, CAGL0J04422G, CAGL0K0…
MF	GO:0016887	ATPase activity	CAGL0D02948G, CAGL0D06292G, CAGL0A02750G, CAGL0L08250G, CAGL0K01595G, CAGL0F02717G, CAGL0I04862G, CAGL0I04884G, CAGL0H09746G, CAGL0B03641G, CAGL0M03575G, CAGL0D04268G, CAGL0K05093G, CAGL0J04422G, CAGL0K08910G, CAGL0J09350G, CAGL0D06006G, CAGL0K00429G, CAGL0K09526G, CAGL0H01001G, CAGL0L06402G, CAGL0C00649G, CAGL0E05346G
MF	GO:0032553	ribonucleotide binding	CAGL0H06523G, CAGL0I01320G, CAGL0H10032G, CAGL0F02717G, CAGL0K09086G, CAGL0I04862G, CAGL0H09746G, CAGL0A01023G, CAGL0M08910G, CAGL0E03982G, CAGL0F02123G, CAGL0K07986G, CAGL0D02948G, CAGL0D06292G, CAGL0A02750G, CAGL0I02574G, CAGL0K05093G, CAGL0K12496G, CAGL0H01265G, CAGL0C02805G, CAGL0G02255G, CAGL0I08349G, CAGL0M11484G, CAGL0H06193G, CAGL0I04884G, CAGL0D04268G, CAGL0J04224G, CAGL0J04422G, CAGL0K0…
MF	GO:0016651	oxidoreductase activity, acting on NAD(P)H	CAGL0G04961G, CAGL0H10032G, CAGL0B02519G, CAGL0H05665G, CAGL0J09394G, CAGL0H09944G
Reduced Proteins
Category	GO ID	GO Term	Protein CAGL ID
BP	GO:0006412	ribosome biogenesis	CAGL0K06061G, CAGL0G03091G, CAGL0K00671G, CAGL0J05478G, CAGL0K09768G, CAGL0I08327G, CAGL0G09581G, CAGL0I08393G, CAGL0M09603G, CAGL0I09548G, CAGL0A03278G, CAGL0G05940G, CAGL0E01991G, CAGL0H05511G, CAGL0K06149G, CAGL0I00792G, CAGL0L06732G, CAGL0E03520G, CAGL0A02090G, CAGL0E05830G, CAGL0M10329G, CAGL0A03927G, CAGL0I03036G, CAGL0M03883G, CAGL0J11198G, CAGL0K08382G, CAGL0G04675G, CAGL0K10906G, CAGL0B0…
BP	GO:0071840	cellular biosynthetic process	CAGL0B03509G, CAGL0G03707G, CAGL0I05918G, CAGL0K09724G, CAGL0A02046G, CAGL0I06534G, CAGL0A03080G, CAGL0J01507G, CAGL0K04059G, CAGL0M02937G, CAGL0M07722G, CAGL0M10549G, CAGL0A03927G, CAGL0D03300G, CAGL0A01716G, CAGL0J03872G, CAGL0L12914G, CAGL0K02827G, CAGL0E06160G, CAGL0M06259G, CAGL0K01133G, CAGL0G07711G, CAGL0K03047G, CAGL0K05731G, CAGL0G03223G, CAGL0J02442G, CAGL0A00957G, CAGL0B00396G
BP	GO:0010467	gene expression	CAGL0K06061G, CAGL0G03091G, CAGL0E00561G, CAGL0J03124G, CAGL0I08327G, CAGL0M09603G, CAGL0A03278G, CAGL0H05511G, CAGL0I00792G, CAGL0E05830G, CAGL0M10329G, CAGL0M03883G, CAGL0K08382G, CAGL0K10906G, CAGL0L10824G, CAGL0A02112G, CAGL0G00990G, CAGL0G05027G, CAGL0F03663G, CAGL0G07931G, CAGL0I00814G, CAGL0F01683G, CAGL0H05643G, CAGL0M02849G, CAGL0L08734G, CAGL0I01584G, CAGL0J05478G, CAGL0K00671G, CAGL0K0…
BP	GO:0006091	energy metabolism	CAGL0L10406G, CAGL0J00429G, CAGL0J02904G, CAGL0C01325G, CAGL0C02623G, CAGL0I07227G, CAGL0D06424G, CAGL0L06160G, CAGL0B02431G, CAGL0F08261G, CAGL0G10153G, CAGL0L05236G
BP	GO:0046907	intracellular transport	CAGL0J02442G, CAGL0K04059G, CAGL0I05918G, CAGL0G07711G, CAGL0I06534G, CAGL0E06160G, CAGL0K02827G, CAGL0G03707G, CAGL0I00594G
BP	GO:0033108	mitochondrial respiratory chain complex assembly	CAGL0A03080G, CAGL0M10549G, CAGL0A03927G
BP	GO:0034613	cellular protein localization	CAGL0J03872G, CAGL0J02442G, CAGL0K04059G, CAGL0E06160G, CAGL0I05918G, CAGL0K02827G, CAGL0M02937G, CAGL0K01133G, CAGL0G07711G, CAGL0I06534G
BP	GO:0015031	protein transport	CAGL0J02442G, CAGL0K04059G, CAGL0E06160G, CAGL0I05918G, CAGL0K02827G, CAGL0J04312G, CAGL0I00594G, CAGL0G07711G, CAGL0I06534G
BP	GO:0042886	amide transport	CAGL0J02442G, CAGL0K04059G, CAGL0E06160G, CAGL0I05918G, CAGL0K02827G, CAGL0J04312G, CAGL0I00594G, CAGL0G07711G, CAGL0I06534G
BP	GO:0042407	cristae formation	CAGL0G07711G, CAGL0B00396G
BP	GO:0006323	DNA packaging	CAGL0J01507G, CAGL0A01716G, CAGL0K03047G, CAGL0K05731G
BP	GO:0044765	single-organism transport	CAGL0J02442G, CAGL0K04059G, CAGL0I05918G, CAGL0K02827G, CAGL0A02046G, CAGL0G07711G, CAGL0I06534G
BP	GO:0071705	nitrogen compound transport	CAGL0J02442G, CAGL0K04059G, CAGL0E06160G, CAGL0I05918G, CAGL0K02827G, CAGL0J04312G, CAGL0I00594G, CAGL0G07711G, CAGL0I06534G
BP	GO:0051649	establishment of localization in cell	CAGL0J02442G, CAGL0K04059G, CAGL0E06160G, CAGL0I05918G, CAGL0K02827G, CAGL0G03707G, CAGL0I00594G, CAGL0G07711G, CAGL0I06534G
CC	GO:0044391	ribosomal subunit	CAGL0K06061G, CAGL0G02277G, CAGL0J05478G, CAGL0K09768G, CAGL0A02387G, CAGL0L02233G, CAGL0M09603G, CAGL0I09548G, CAGL0A03278G, CAGL0H05511G, CAGL0L06732G, CAGL0E03520G, CAGL0I09372G, CAGL0M10329G, CAGL0I03036G, CAGL0M03883G, CAGL0J11198G, CAGL0G04675G, CAGL0H04565G, CAGL0I08877G, CAGL0L10824G, CAGL0D02090G, CAGL0G00990G, CAGL0K12826G, CAGL0G05027G, CAGL0F03663G, CAGL0B03267G, CAGL0G07931G, CAGL0I0…
CC	GO:1990904	ribonucleoprotein complex	CAGL0K06061G, CAGL0G02277G, CAGL0A02387G, CAGL0I08327G, CAGL0M09603G, CAGL0A03278G, CAGL0H05511G, CAGL0I00792G, CAGL0E05830G, CAGL0I09372G, CAGL0M10329G, CAGL0M03883G, CAGL0K08382G, CAGL0K10906G, CAGL0L10824G, CAGL0G00990G, CAGL0G05027G, CAGL0F03663G, CAGL0G07931G, CAGL0B03267G, CAGL0I00814G, CAGL0F01683G, CAGL0H05643G, CAGL0M02849G, CAGL0L08734G, CAGL0J05478G, CAGL0K00671G, CAGL0K09768G, CAGL0L0…
CC	GO:0005763	mitochondrial small ribosomal subunit	CAGL0G04675G, CAGL0H04565G, CAGL0J05478G, CAGL0I08877G, CAGL0K09768G, CAGL0A02387G, CAGL0M09603G, CAGL0G07931G, CAGL0J02838G, CAGL0I09548G, CAGL0L06732G, CAGL0M10329G, CAGL0L08734G, CAGL0M03883G
CC	GO:0098798	mitochondrial protein complex	CAGL0J00429G, CAGL0L10406G, CAGL0C01325G, CAGL0I05918G, CAGL0F01947G, CAGL0K02409G, CAGL0I07969G, CAGL0L06160G, CAGL0G07711G, CAGL0I04686G, CAGL0J02442G, CAGL0C02623G, CAGL0K04059G, CAGL0I07227G, CAGL0H05489G, CAGL0B00396G, CAGL0G10153G
CC	GO:0005762	mitochondrial large ribosomal subunit	CAGL0G02277G, CAGL0L10824G, CAGL0L02233G, CAGL0E03520G, CAGL0I09372G, CAGL0F03663G, CAGL0B03267G, CAGL0I03036G, CAGL0J11198G
CC	GO:0070069	cytochrome complex	CAGL0L10406G, CAGL0J00429G, CAGL0C01325G, CAGL0C02623G, CAGL0L06160G, CAGL0G10153G
CC	GO:0098803	respiratory chain complex	CAGL0L10406G, CAGL0J00429G, CAGL0C01325G, CAGL0C02623G, CAGL0L06160G, CAGL0G10153G
CC	GO:0005740	mitochondrial envelope	CAGL0J00429G, CAGL0L10406G, CAGL0C01325G, CAGL0I05918G, CAGL0K02409G, CAGL0I07969G, CAGL0M06259G, CAGL0L06160G, CAGL0G07711G, CAGL0I06534G, CAGL0M09537G, CAGL0M13277G, CAGL0I04686G, CAGL0J02442G, CAGL0C02623G, CAGL0K04059G, CAGL0H05489G, CAGL0B00396G, CAGL0G10153G, CAGL0E05830G, CAGL0M10549G, CAGL0A03927G, CAGL0K08184G
CC	GO:0005751	mitochondrial respiratory chain complex IV	CAGL0J00429G, CAGL0C01325G, CAGL0C02623G, CAGL0L06160G
CC	GO:0032991	macromolecular complex	CAGL0J02904G, CAGL0K06061G, CAGL0G02277G, CAGL0C01325G, CAGL0G03707G, CAGL0F01947G, CAGL0E00561G, CAGL0I07969G, CAGL0A02387G, CAGL0I08327G, CAGL0M09603G, CAGL0G05335G, CAGL0A03278G, CAGL0J01507G, CAGL0H05511G, CAGL0I00792G, CAGL0E05830G, CAGL0I09372G, CAGL0M10329G, CAGL0M03883G, CAGL0J00429G, CAGL0K08382G, CAGL0K10906G, CAGL0K02827G, CAGL0L10824G, CAGL0G00990G, CAGL0L06160G, CAGL0G05027G, CAGL0F0…
CC	GO:1990204	oxidoreductase complex	CAGL0L10406G, CAGL0K06831G, CAGL0F01947G, CAGL0I07227G, CAGL0J10186G, CAGL0G10153G
CC	GO:0005753	mitochondrial proton-transporting ATP synthase complex	CAGL0I07969G, CAGL0K02409G, CAGL0H05489G, CAGL0I04686G
MF	GO:0001883	purine nucleoside binding	CAGL0I00594G, CAGL0M06259G, CAGL0B04345G, CAGL0D01188G
