# Supplementary material for: SUMO-targeted Ubiquitin Ligases as crucial mediators of protein homeostasis in Candida glabrata
Source: PLoS Pathog. 2024 Dec 6;20(12):e1012742. doi: 10.1371/journal.ppat.1012742 (PMC11654969; doi:10.1371/journal.ppat.1012742)
Supplement: S11 Table — (XLSX) [file ppat.1012742.s022.xlsx]

## Sheet: S11 Table
S11 Table. Enriched GO terms for biological process (BP), cellular component (CC) and molecular function (MF) categories, as determined by the DAVID tool, for the elevated and reduced proteins in Cgulp2∆Cguls1∆ mutant.
Elevated Proteins
Category	GO ID	GO Term	Protein CAGL ID
BP	GO:0042254	ribosome biogenesis	CAGL0D03674G, CAGL0H05709G, CAGL0J05412G, CAGL0H04675G, CAGL0L03806G, CAGL0B01837G, CAGL0H02189G, CAGL0G03003G, CAGL0M05973G, CAGL0M05775G, CAGL0J10406G, CAGL0J05214G, CAGL0J03718G, CAGL0M10527G, CAGL0H08019G, CAGL0M04961G, CAGL0D02706G, CAGL0K05555G, CAGL0F07645G, CAGL0G02783G, CAGL0M03905G, CAGL0B01232G, CAGL0D00440G, CAGL0M11814G, CAGL0G05742G, CAGL0F01551G, CAGL0J02222G, CAGL0J01914G, CAGL0K0…
BP	GO:0044085	biosynthetic process	CAGL0D03674G, CAGL0H05709G, CAGL0E02607G, CAGL0H04675G, CAGL0F05665G, CAGL0F03135G, CAGL0M11264G, CAGL0A03080G, CAGL0L11352G, CAGL0L09152G, CAGL0M05973G, CAGL0J10406G, CAGL0J05214G, CAGL0D01386G, CAGL0M10527G, CAGL0D06292G, CAGL0D02706G, CAGL0M03905G, CAGL0D00638G, CAGL0D00440G, CAGL0F03421G, CAGL0G05742G, CAGL0J02222G, CAGL0J01914G, CAGL0K12496G, CAGL0K06215G, CAGL0E01067G, CAGL0J05346G, CAGL0C0…
BP	GO:0006913	nucleocytoplasmic transport	CAGL0I01584G, CAGL0D03674G, CAGL0H05709G, CAGL0J05412G, CAGL0K01089G, CAGL0M13871G, CAGL0I02398G, CAGL0G03003G, CAGL0I04488G, CAGL0K03729G, CAGL0M05973G, CAGL0K00429G, CAGL0J05214G, CAGL0G08294G, CAGL0H08019G, CAGL0M04961G, CAGL0L08250G, CAGL0D00440G, CAGL0F03421G, CAGL0G03443G, CAGL0J01914G, CAGL0H00935G, CAGL0J05346G, CAGL0C02805G, CAGL0J09966G
BP	GO:0051169	nuclear transport	CAGL0I01584G, CAGL0D03674G, CAGL0H05709G, CAGL0J05412G, CAGL0K01089G, CAGL0M13871G, CAGL0I02398G, CAGL0G03003G, CAGL0I04488G, CAGL0K03729G, CAGL0M05973G, CAGL0K00429G, CAGL0J05214G, CAGL0G08294G, CAGL0H08019G, CAGL0M04961G, CAGL0L08250G, CAGL0D00440G, CAGL0F03421G, CAGL0G03443G, CAGL0J01914G, CAGL0H00935G, CAGL0J05346G, CAGL0C02805G, CAGL0J09966G
BP	GO:0010467	gene expression	CAGL0D03674G, CAGL0H05709G, CAGL0H04675G, CAGL0M11264G, CAGL0M09801G, CAGL0K09086G, CAGL0L11352G, CAGL0K10472G, CAGL0G03311G, CAGL0M04191G, CAGL0M05973G, CAGL0L01001G, CAGL0J10406G, CAGL0L06754G, CAGL0J05214G, CAGL0H02739G, CAGL0D01386G, CAGL0M10527G, CAGL0D06292G, CAGL0D02706G, CAGL0M03905G, CAGL0D00638G, CAGL0M12991G, CAGL0I06985G, CAGL0D00440G, CAGL0F03421G, CAGL0J02222G, CAGL0J01914G, CAGL0K1…
BP	GO:0050658	RNA transport	CAGL0M04961G, CAGL0I01584G, CAGL0D03674G, CAGL0H05709G, CAGL0J05412G, CAGL0L08250G, CAGL0K01089G, CAGL0D00440G, CAGL0M13871G, CAGL0F03421G, CAGL0I02398G, CAGL0G03003G, CAGL0K03729G, CAGL0J01914G, CAGL0H00935G, CAGL0J05346G, CAGL0J05214G, CAGL0M09691G, CAGL0H08019G, CAGL0J09966G
BP	GO:0071704	metabolic process	CAGL0H05709G, CAGL0H04675G, CAGL0F07799G, CAGL0L02211G, CAGL0K09086G, CAGL0G03311G, CAGL0M05973G, CAGL0L01001G, CAGL0B00836G, CAGL0J05214G, CAGL0M10527G, CAGL0D02706G, CAGL0L09867G, CAGL0G02585G, CAGL0G02101G, CAGL0D00638G, CAGL0G09889G, CAGL0M12991G, CAGL0I06985G, CAGL0J06314G, CAGL0D00440G, CAGL0F03421G, CAGL0K12496G, CAGL0J04136G, CAGL0K06215G, CAGL0J05346G, CAGL0D01650G, CAGL0C00737G, CAGL0L0…
BP	GO:0006352	transcription, initiation	CAGL0K07964G, CAGL0D06292G, CAGL0J00869G, CAGL0L08250G, CAGL0M11264G, CAGL0L11660G, CAGL0L11352G, CAGL0J01848G, CAGL0M03487G, CAGL0F08679G, CAGL0K12496G, CAGL0M05005G, CAGL0K08910G, CAGL0D01386G, CAGL0D01650G, CAGL0L02849G
BP	GO:0071705	nitrogen compound transport	CAGL0J03564G, CAGL0D03674G, CAGL0H08932G, CAGL0H05709G, CAGL0E02607G, CAGL0J05412G, CAGL0K11088G, CAGL0F07799G, CAGL0I08569G, CAGL0M05929G, CAGL0J08998G, CAGL0M13871G, CAGL0G03003G, CAGL0M05973G, CAGL0J05214G, CAGL0H02739G, CAGL0H08019G, CAGL0L08800G, CAGL0M04961G, CAGL0K07986G, CAGL0L12936G, CAGL0D00440G, CAGL0F03421G, CAGL0I00616G, CAGL0G03443G, CAGL0J01914G, CAGL0J07260G, CAGL0B02519G, CAGL0J0…
BP	GO:0031058	positive regulation of histone modification	CAGL0M05973G, CAGL0I08349G, CAGL0J09350G, CAGL0J07722G, CAGL0L05412G
BP	GO:0006413	translational initiation	CAGL0K10472G, CAGL0F07469G, CAGL0G02255G, CAGL0H04675G, CAGL0D01826G, CAGL0J10406G, CAGL0B01837G, CAGL0M13893G, CAGL0B03795G
BP	GO:0097043	histone H3-K56 acetylation	CAGL0J07722G, CAGL0L05412G, CAGL0L05610G
BP	GO:0046907	intracellular transport	CAGL0D03674G, CAGL0H08932G, CAGL0H05709G, CAGL0E02607G, CAGL0J05412G, CAGL0K11088G, CAGL0F07799G, CAGL0I08569G, CAGL0F05665G, CAGL0M05929G, CAGL0J08998G, CAGL0M13871G, CAGL0G03003G, CAGL0M05973G, CAGL0C02761G, CAGL0J05214G, CAGL0H02739G, CAGL0H08019G, CAGL0M04961G, CAGL0K07986G, CAGL0L12936G, CAGL0D05632G, CAGL0D00440G, CAGL0F03421G, CAGL0I00616G, CAGL0G03443G, CAGL0J01914G, CAGL0J07260G, CAGL0J0…
BP	GO:0010608	posttranscriptional regulation of gene expression	CAGL0D03674G, CAGL0F07469G, CAGL0G02255G, CAGL0J05566G, CAGL0C01331G, CAGL0K10472G, CAGL0D01826G, CAGL0K08888G, CAGL0M08910G, CAGL0E05830G, CAGL0L10560G, CAGL0B02123G, CAGL0M01232G, CAGL0L12760G, CAGL0L08822G
BP	GO:0006412	translation	CAGL0D03674G, CAGL0G02255G, CAGL0H04675G, CAGL0C01331G, CAGL0B01837G, CAGL0M13893G, CAGL0B03795G, CAGL0K10472G, CAGL0G03311G, CAGL0J10406G, CAGL0M08910G, CAGL0L06732G, CAGL0E05830G, CAGL0M10329G, CAGL0L10560G, CAGL0M01232G, CAGL0L08822G, CAGL0I03036G, CAGL0J11198G, CAGL0F07469G, CAGL0F07645G, CAGL0J05566G, CAGL0M12991G, CAGL0M00858G, CAGL0K08888G, CAGL0D01826G, CAGL0L12760G, CAGL0L08734G, CAGL0B0…
CC	GO:1990904	ribonucleoprotein complex	CAGL0D03674G, CAGL0H05709G, CAGL0J05412G, CAGL0H04675G, CAGL0L03806G, CAGL0G03003G, CAGL0K10472G, CAGL0M05775G, CAGL0J10406G, CAGL0L06754G, CAGL0E05830G, CAGL0J03718G, CAGL0M10527G, CAGL0M10329G, CAGL0K07986G, CAGL0K05555G, CAGL0F07645G, CAGL0M03905G, CAGL0M11814G, CAGL0G05742G, CAGL0F01551G, CAGL0J02222G, CAGL0M00858G, CAGL0J01914G, CAGL0K06215G, CAGL0C00737G, CAGL0L08734G, CAGL0L02871G, CAGL0F0…
CC	GO:0005759	mitochondrial matrix	CAGL0G02673G, CAGL0J03124G, CAGL0K07436G, CAGL0J10186G, CAGL0G09361G, CAGL0J06314G, CAGL0I08085G, CAGL0L05236G, CAGL0L11858G, CAGL0M00858G, CAGL0J04224G, CAGL0J04422G, CAGL0G08712G, CAGL0M08822G, CAGL0L06732G, CAGL0B00286G, CAGL0E05830G, CAGL0H02739G, CAGL0M10329G, CAGL0L08734G, CAGL0B02123G, CAGL0I03036G, CAGL0J11198G
CC	GO:0005829	cytosol	CAGL0I01342G, CAGL0E02607G, CAGL0M12859G, CAGL0D03058G, CAGL0J05412G, CAGL0F03135G, CAGL0L05412G, CAGL0I02398G, CAGL0C01925G, CAGL0A04807G, CAGL0I04488G, CAGL0K10472G, CAGL0G03311G, CAGL0L09152G, CAGL0J07590G, CAGL0G08800G, CAGL0J07722G, CAGL0J05214G, CAGL0I03674G, CAGL0H08019G, CAGL0M04961G, CAGL0D06292G, CAGL0D02706G, CAGL0J00605G, CAGL0J05566G, CAGL0D05632G, CAGL0G02783G, CAGL0G09889G, CAGL0L0…
CC	GO:1990317	Gin4 complex	CAGL0M05973G, CAGL0G06754G, CAGL0G05489G, CAGL0K05709G
CC	GO:0044428	nuclear part	CAGL0H05709G, CAGL0L03806G, CAGL0M11264G, CAGL0H02189G, CAGL0M13871G, CAGL0K09086G, CAGL0G03003G, CAGL0L11352G, CAGL0M03487G, CAGL0L09152G, CAGL0F08679G, CAGL0M05775G, CAGL0M08910G, CAGL0J05214G, CAGL0J03718G, CAGL0D01386G, CAGL0M10527G, CAGL0L02849G, CAGL0M04961G, CAGL0D02706G, CAGL0J00869G, CAGL0K05555G, CAGL0F07645G, CAGL0G02783G, CAGL0M03905G, CAGL0G09889G, CAGL0B01232G, CAGL0D00440G, CAGL0M1…
CC	GO:0031207	Sec62/Sec63 complex	CAGL0H05731G, CAGL0M06127G, CAGL0I00616G
CC	GO:0061695	transferase complex, transferring phosphorus-containing groups	CAGL0J00869G, CAGL0L08250G, CAGL0I08349G, CAGL0M11264G, CAGL0C01925G, CAGL0L11660G, CAGL0G05489G, CAGL0J01848G, CAGL0M03487G, CAGL0M05973G, CAGL0F08679G, CAGL0M05005G, CAGL0M08910G, CAGL0G06754G, CAGL0D01386G, CAGL0K05709G, CAGL0D01650G, CAGL0L08778G, CAGL0L02849G
CC	GO:0055029	nuclear DNA-directed RNA polymerase complex	CAGL0J01848G, CAGL0M03487G, CAGL0J00869G, CAGL0F08679G, CAGL0M05005G, CAGL0L08250G, CAGL0M11264G, CAGL0L11660G, CAGL0D01386G, CAGL0D01650G, CAGL0L08778G, CAGL0L02849G
CC	GO:0030880	RNA polymerase complex	CAGL0J01848G, CAGL0M03487G, CAGL0J00869G, CAGL0F08679G, CAGL0M05005G, CAGL0L08250G, CAGL0M11264G, CAGL0L11660G, CAGL0D01386G, CAGL0D01650G, CAGL0L08778G, CAGL0L02849G
CC	GO:0032156	septin cytoskeleton	CAGL0M05973G, CAGL0M08910G, CAGL0G06754G, CAGL0G05489G, CAGL0K05709G
MF	GO:0003723	RNA binding	CAGL0D03674G, CAGL0H04675G, CAGL0L03806G, CAGL0M11264G, CAGL0B01837G, CAGL0H09944G, CAGL0K09086G, CAGL0L05236G, CAGL0G03003G, CAGL0G03311G, CAGL0F08679G, CAGL0M05775G, CAGL0J10406G, CAGL0L06754G, CAGL0E05830G, CAGL0J03718G, CAGL0M10329G, CAGL0K07986G, CAGL0K05555G, CAGL0B01232G, CAGL0G05742G, CAGL0J01914G, CAGL0K06215G, CAGL0K08888G, CAGL0J07810G, CAGL0K09416G, CAGL0C00737G, CAGL0L08778G, CAGL0B0…
MF	GO:1901363	heterocyclic compound binding	CAGL0D03674G, CAGL0H05709G, CAGL0E02607G, CAGL0H04675G, CAGL0M11264G, CAGL0H09944G, CAGL0K09086G, CAGL0I04862G, CAGL0L11352G, CAGL0K10472G, CAGL0G03311G, CAGL0J10406G, CAGL0L06754G, CAGL0L00759G, CAGL0D06292G, CAGL0L09867G, CAGL0G02585G, CAGL0D00638G, CAGL0M12991G, CAGL0J06314G, CAGL0G05742G, CAGL0J01914G, CAGL0K12496G, CAGL0K06215G, CAGL0G08712G, CAGL0M08822G, CAGL0K09416G, CAGL0C00737G, CAGL0K0…
MF	GO:0004175	endopeptidase activity	CAGL0G01804G, CAGL0J01353G, CAGL0D03058G, CAGL0M12859G, CAGL0L10802G, CAGL0L04092G, CAGL0M04191G, CAGL0I04906G, CAGL0J04422G, CAGL0L04312G, CAGL0J07568G, CAGL0F04477G, CAGL0H02739G
MF	GO:0008233	peptidase activity	CAGL0G01804G, CAGL0D06292G, CAGL0I01298G, CAGL0J01353G, CAGL0D03058G, CAGL0M12859G, CAGL0L10802G, CAGL0L04092G, CAGL0I04884G, CAGL0M04191G, CAGL0L09152G, CAGL0G01430G, CAGL0I04906G, CAGL0J04422G, CAGL0K08866G, CAGL0L04312G, CAGL0J07568G, CAGL0F04477G, CAGL0H02739G
MF	GO:0043022	ribosome binding	CAGL0K10472G, CAGL0D03674G, CAGL0G02255G, CAGL0D01826G, CAGL0C05313G, CAGL0J08954G, CAGL0I06534G, CAGL0E05830G
MF	GO:0003743	translation initiation factor activity	CAGL0K07964G, CAGL0F08679G, CAGL0H04675G, CAGL0M05005G, CAGL0K08888G, CAGL0M11264G, CAGL0B01837G, CAGL0M13893G, CAGL0L08778G, CAGL0B03795G
MF	GO:0000166	nucleotide binding	CAGL0D03674G, CAGL0I01320G, CAGL0H05709G, CAGL0E02607G, CAGL0J01353G, CAGL0J05412G, CAGL0G02673G, CAGL0J03124G, CAGL0K09086G, CAGL0I04862G, CAGL0K10472G, CAGL0G03311G, CAGL0E01133G, CAGL0M08910G, CAGL0I05588G, CAGL0G06336G, CAGL0L00759G, CAGL0H08019G, CAGL0K07986G, CAGL0D06292G, CAGL0L09867G, CAGL0J03872G, CAGL0G02585G, CAGL0M12991G, CAGL0J06314G, CAGL0E04598G, CAGL0K10780G, CAGL0K12496G, CAGL0M0…
MF	GO:0003824	catalytic activity	CAGL0D03674G, CAGL0E02607G, CAGL0J08954G, CAGL0M09801G, CAGL0M13673G, CAGL0H09944G, CAGL0K09086G, CAGL0I04862G, CAGL0C01705G, CAGL0G03311G, CAGL0M04191G, CAGL0L09152G, CAGL0M03047G, CAGL0B00836G, CAGL0I03894G, CAGL0L00759G, CAGL0H02739G, CAGL0H06853G, CAGL0D06292G, CAGL0L09867G, CAGL0G02585G, CAGL0G02101G, CAGL0D00638G, CAGL0G09889G, CAGL0M12991G, CAGL0J06314G, CAGL0M13915G, CAGL0J01914G, CAGL0K1…
Reduced Proteins
Category	GO ID	GO Term	Protein CAGL ID
BP	GO:0006412	ribosome biogenesis	CAGL0K00671G, CAGL0I08327G, CAGL0I08393G, CAGL0B01203G, CAGL0K06567G, CAGL0A03278G, CAGL0G05940G, CAGL0G03575G, CAGL0E01991G, CAGL0F09031G, CAGL0K06149G, CAGL0I00792G, CAGL0A02090G, CAGL0M03861G, CAGL0K08382G, CAGL0M12408G, CAGL0G01826G, CAGL0K10906G, CAGL0B04257G, CAGL0D00616G, CAGL0D02090G, CAGL0M10241G, CAGL0G00990G, CAGL0K12826G, CAGL0G05027G, CAGL0J10384G, CAGL0I00814G, CAGL0A03388G, CAGL0G0…
BP	GO:0010467	gene expression	CAGL0K00671G, CAGL0E00561G, CAGL0M10351G, CAGL0L02013G, CAGL0I08327G, CAGL0E00737G, CAGL0H02123G, CAGL0I08393G, CAGL0B01203G, CAGL0M02783G, CAGL0K06567G, CAGL0A03278G, CAGL0G05940G, CAGL0G03575G, CAGL0E01991G, CAGL0F09031G, CAGL0K06149G, CAGL0I00792G, CAGL0A02090G, CAGL0M03861G, CAGL0K08382G, CAGL0M12408G, CAGL0G01826G, CAGL0A01716G, CAGL0K10906G, CAGL0B04257G, CAGL0D00616G, CAGL0D02090G, CAGL0M1…
BP	GO:2001020	regulation of response to DNA damage stimulus	CAGL0E00561G, CAGL0L02013G, CAGL0E00737G, CAGL0M13035G
BP	GO:0080134	regulation of response to stress	CAGL0E00561G, CAGL0L02013G, CAGL0D02090G, CAGL0E00737G, CAGL0M13035G
BP	GO:0043161	proteasome-mediated ubiquitin-dependent protein catabolic process	CAGL0M12859G, CAGL0D03058G, CAGL0F03135G, CAGL0A04807G, CAGL0I04884G, CAGL0L09152G, CAGL0J09218G, CAGL0K08910G, CAGL0F04477G, CAGL0I03674G, CAGL0M01232G, CAGL0G01804G, CAGL0D06292G, CAGL0J00605G, CAGL0J05962G, CAGL0H04103G, CAGL0E04598G, CAGL0H07007G, CAGL0L07238G, CAGL0I04906G, CAGL0K08866G, CAGL0J09350G, CAGL0L04312G, CAGL0M14003G, CAGL0J09966G
BP	GO:0044396	actin cortical patch organization	CAGL0K01133G, CAGL0M12595G, CAGL0F04609G
BP	GO:0044237	cellular metabolic process	CAGL0I04070G, CAGL0E00561G, CAGL0F01749G, CAGL0L02013G, CAGL0I08327G, CAGL0G07106G, CAGL0J06424G, CAGL0G05335G, CAGL0K10868G, CAGL0B01203G, CAGL0M13035G, CAGL0K06567G, CAGL0H07887G, CAGL0A03278G, CAGL0B02607G, CAGL0L01089G, CAGL0M05533G, CAGL0I00792G, CAGL0K08382G, CAGL0K10906G, CAGL0K05357G, CAGL0G02189G, CAGL0M10241G, CAGL0G00990G, CAGL0G05027G, CAGL0H04983G, CAGL0I00814G, CAGL0B02717G, CAGL0H0…
BP	GO:0006323	DNA packaging	CAGL0A01716G, CAGL0E00561G, CAGL0E00737G, CAGL0K03047G, CAGL0K05731G, CAGL0M02783G
CC	GO:1990904	ribonucleoprotein complex	CAGL0K00671G, CAGL0I08327G, CAGL0E00737G, CAGL0H02123G, CAGL0B01203G, CAGL0K06567G, CAGL0A03278G, CAGL0G05940G, CAGL0G03575G, CAGL0E01991G, CAGL0F09031G, CAGL0K06149G, CAGL0I00792G, CAGL0J00165G, CAGL0M03861G, CAGL0K08382G, CAGL0M12408G, CAGL0G01826G, CAGL0K10906G, CAGL0B04257G, CAGL0K07007G, CAGL0D00616G, CAGL0D02090G, CAGL0M10241G, CAGL0G00990G, CAGL0K12826G, CAGL0G05027G, CAGL0J10384G, CAGL0I0…
CC	GO:0043232	intracellular non-membrane-bounded organelle	CAGL0I04070G, CAGL0L02013G, CAGL0I08327G, CAGL0J06424G, CAGL0B01203G, CAGL0M13035G, CAGL0F04609G, CAGL0K06567G, CAGL0A03278G, CAGL0I00792G, CAGL0K08382G, CAGL0K10906G, CAGL0M10241G, CAGL0G00990G, CAGL0K01133G, CAGL0G05027G, CAGL0K03047G, CAGL0I00814G, CAGL0L08338G, CAGL0B02717G, CAGL0H05643G, CAGL0M12595G, CAGL0C02849G, CAGL0K00671G, CAGL0M10351G, CAGL0K11462G, CAGL0E00737G, CAGL0M02783G, CAGL0G0…
CC	GO:0044815	DNA packaging complex	CAGL0K11462G, CAGL0C04389G, CAGL0M02783G
CC	GO:0044444	cytoplasmic part	CAGL0G03707G, CAGL0I08327G, CAGL0H09306G, CAGL0G05335G, CAGL0K10868G, CAGL0B01203G, CAGL0F04609G, CAGL0K06567G, CAGL0A03278G, CAGL0B02607G, CAGL0I00792G, CAGL0K08382G, CAGL0K10906G, CAGL0G02189G, CAGL0K11594G, CAGL0M10241G, CAGL0G00990G, CAGL0G05027G, CAGL0K03047G, CAGL0I00814G, CAGL0L08338G, CAGL0B02717G, CAGL0H05643G, CAGL0M12595G, CAGL0C04048G, CAGL0F02255G, CAGL0K00671G, CAGL0E00737G, CAGL0F0…
MF	GO:0003735	structural constituent of ribosome	CAGL0K00671G, CAGL0B01203G, CAGL0K06567G, CAGL0A03278G, CAGL0G05940G, CAGL0G03575G, CAGL0E01991G, CAGL0F09031G, CAGL0K06149G, CAGL0I00792G, CAGL0M03861G, CAGL0K08382G, CAGL0M12408G, CAGL0G01826G, CAGL0K10906G, CAGL0B04257G, CAGL0D00616G, CAGL0M10241G, CAGL0G00990G, CAGL0K12826G, CAGL0G05027G, CAGL0J10384G, CAGL0I00814G, CAGL0A03388G, CAGL0G01078G, CAGL0H05643G, CAGL0L06886G
MF	GO:0005198	structural molecule activity	CAGL0K00671G, CAGL0B01203G, CAGL0K06567G, CAGL0A03278G, CAGL0G05940G, CAGL0G03575G, CAGL0E01991G, CAGL0F09031G, CAGL0K06149G, CAGL0I00792G, CAGL0M03861G, CAGL0K08382G, CAGL0M12408G, CAGL0G01826G, CAGL0K10906G, CAGL0B04257G, CAGL0D00616G, CAGL0M10241G, CAGL0G00990G, CAGL0K12826G, CAGL0G05027G, CAGL0J10384G, CAGL0I00814G, CAGL0A03388G, CAGL0G01078G, CAGL0H05643G, CAGL0L06886G
MF	GO:0070568	guanylyltransferase activity	CAGL0H04983G, CAGL0D01034G
